# Supplementary material for: Impact of BMI and waist circumference on epigenome-wide DNA methylation and identification of epigenetic biomarkers in blood: an EWAS in multi-ethnic Asian individuals
Source: Clin Epigenetics. 2021 Oct 20;13:195. doi: 10.1186/s13148-021-01162-x (PMC8527674; doi:10.1186/s13148-021-01162-x)
Supplement: Supplementary file 1 — Additional file 1: Table S1-S9. Table S1. Summary clinical characteristics of samples. Table S2. Quality control (QC) of DNA methylation data. Table S3. Epigenome-wide association results of obesity-associated CpGs (PFDR<0.05) in Asian samples by sample set, ethnicity and meta-analyses. Table S4. Summary of lookups of previously reported association results in our trans-ethnic meta-analysis. Table S5. Summary of lookups of association results from our trans-ethnic meta-analysis in KORA and LOLIPOP. Table S6. Pathway coefficients in cross-lagged panel model (CLPM) with 116 BMI-associated CpGs for BMI and methylation. Table S7. Results of forward Mendelian randomization for methylation as the cause. Table S8. Results of backward Mendelian randomization for BMI as the cause. Table S9. Pathway coefficients in cross-lagged panel model (CLPM) with 116 BMI-associated CpGs for metabolomics biomarkers and methylation risk score. [file 13148_2021_1162_MOESM1_ESM.xlsx]

## Sheet: S1
Supplementary Table 1. Summary clinical characteristics of samples
	MEC Chinese		iOmics
	Baseline	Follow-up	Follow-up	Follow-up	Follow-up
Sample Size	136	128	100	84	97
Ethnicity	Chinese	Chinese	Chinese	Malay	Indian
Gender (%male)	39	39	41	36	34
Age (yrs)	46 (8.41)	53.24 (7.46)	53.14 (4.71)	50.55 (6.58)	51.59 (6.27)
Height (cm)	163.73 (8.48)	161.88 (8.56)	161.25 (8.34)	159.63 (8.29)	160.29 (8.07)
Weight (kg)	59.17 (10.57)	60.42 (10.92)	59.87 (11.28)	69.32 (13.58)	70.11 (11.69)
BMI (kg/m2)	22 (3.08)	23.01 (3.42)	22.95 (3.4)	27.12 (4.35)	27.27 (4.1)
Waist (cm)	78.41 (9.85)	80.77 (9.33)	78.39 (9.92)	85.8 (11.09)	87.78 (9.8)
Hip (cm)	95.15 (8.76)	95.36 (6.81)	94.06 (6.32)	100.73 (8.8)	101.98 (8.16)
Systolic blood pressure (mmHg)	125.33 (16.04)	126 (17.6)	122.27 (19.61)	125.64 (18.54)	124.69 (17.85)
Diastolic blood pressure (mmHg)	75 (8.85)	79.04 (9.55)	77.23 (10.54)	78.69 (12.05)	79.01 (10.43)
HbA1c (%)	5.41 (0.39)	5.59 (0.36)	5.63 (0.34)	5.7 (0.51)	5.69 (0.57)
Smoking (%never smoked)	100	100	74	61	78
Continuous variables are summarized as mean (standard deviation), and categorical variables as proportion.

## Sheet: S2
Supplementary Table 2. Quality control (QC) of DNA methylation data
		MEC Chinese		iOmics
Ethnicity		Chinese		Chinese	Malay	Indian
Timepoint		Baseline	Follow-up	Follow-up	Follow-up	Follow-up
	N	140	140	102	86	98
Sample QC	Detection P call rate	1	12	0	0	0
	Gender check	3	0	2	2	1
	N (passed QC)	136	128	100	84	97
	N	866091		866936
Probe QC	Detection P-value (P>1x10-16 in more than 5% samples)	42987		12503
	Bead counts (N<3 in more than 5% samples)	1884		85
	Normalization	188		757
	Probes on sex chromosomes	17237		18710
	N (passed QC)	803795		834881

## Sheet: S3
Supplimentary Table 3. Epigenome-wide association results of obesity-associated CpGs (PFDR<0.05) in Asian samples by sample set, ethnicity and meta-analyses
CpG	Chr	Position	Novel	Nearest Gene	Trait	Independent CpG	Relation to Island	Location in Gene	MEC Chinese					iOmics Chinese					Chinese Meta-analysis				iOmics Indian					iOmics Malay					Trans-ethnic Meta-analysis
									Beta Mean	Beta SD	Effect	SE	P	Beta Mean	Beta SD	Effect	SE	P	Effect	SE	P	Phet	Beta Mean	Beta SD	Effect	SE	P	Beta Mean	Beta SD	Effect	SE	P	Effect	SE	P	Phet	PFDR	Comment
cg09469355	1	2161886		SKI	BMI	Yes	S_Shore	Body	0.319426	0.0366449	-28.3339	8.95314	0.00199516	0.434166	0.0358658	-25.1057	13.8423	0.0732954	-27.3818	7.51769	0.000270201	0.84475	0.415322	0.0346276	-22.4187	15.3251	0.147469	0.436112	0.0316522	-51.0376	20.6585	0.0160823	-28.7934	6.41563	7.18898e-06	0.704121	0.048438
cg06956444	1	8001309		TNFRSF9	BMI	Yes	N_Shore	TSS1500	0.693791	0.0406355	-23.168	9.89333	0.0209437	0.756081	0.0316988	-44.0503	15.4239	0.00540511	-29.2552	8.32747	0.000442919	0.254451	0.75135	0.0366402	-39.0693	14.8342	0.0101573	0.751554	0.0352218	-29.0075	23.6759	0.224857	-31.3834	6.94233	6.16704e-06	0.649785	0.0465828
cg09788030	1	8914860		ENO1	BMI	Yes	OpenSea	Intergenic	0.670881	0.035305	-32.9752	9.83001	0.00108281	0.757727	0.0225846	-51.2316	21.2859	0.0182837	-36.1843	8.92433	5.02267e-05	0.436184	0.768483	0.0262557	-29.0355	22.2723	0.196136	0.762959	0.0283498	-56.1135	22.3186	0.0143763	-37.7283	7.76633	1.18622e-06	0.689874	0.0257644
cg07478773	1	40041131		PABPC4	BMI	Yes	N_Shore	Body	0.0475537	0.0113365	-81.6895	29.6936	0.00692008	0.0958133	0.0194701	-62.891	21.2933	0.00407334	-69.275	17.304	6.24355e-05	0.60692	0.0895608	0.0150858	-113.547	35.0282	0.00174147	0.0911432	0.0158261	28.8743	43.6818	0.510903	-65.9929	14.6195	6.36068e-06	0.0764848	0.0465828
cg01048810	1	45142815		C1orf228	BMI	Yes	S_Shelf	5'UTR	0.37581	0.0202836	-46.2643	17.3982	0.00897162	0.514484	0.0220989	-39.1473	19.7724	0.0509894	-43.1585	13.0616	0.000952356	0.786984	0.524004	0.0234433	-58.7262	22.5046	0.0108421	0.519094	0.0193796	-56.4001	30.5064	0.0689667	-48.205	10.5937	5.35591e-06	0.916019	0.0443192
cg26365581	1	172243209		DNM3	BMI	Yes	OpenSea	Body	0.639384	0.0626704	-14.4988	5.26656	0.0068825	0.730073	0.0421529	-25.3616	11.3563	0.02819	-16.4215	4.77778	0.000588066	0.385519	0.715906	0.0436568	-28.531	11.5321	0.015503	0.729338	0.0397414	-30.0399	15.0351	0.0498426	-19.1354	4.23522	6.23802e-06	0.519166	0.0465828
cg16892325	1	182680553		RGS8	BMI	Yes	OpenSea	Intergenic	0.671155	0.0359518	-23.9859	11.211	0.0345467	0.761856	0.0251835	-65.6048	18.4499	0.000621926	-35.209	9.58087	0.000237915	0.0538817	0.763257	0.0217006	-37.6291	25.275	0.140525	0.760846	0.0232938	-62.9343	27.3741	0.0246758	-38.166	8.51443	7.37728e-06	0.200921	0.0489886
cg17544521	1	201026177		CACNA1S	BMI	Yes	OpenSea	Body	0.703246	0.0480661	-51.9148	11.4195	1.37929e-05	0.815189	0.0327245	-5.85374	21.9169	0.790056	-42.08	10.1273	3.25139e-05	0.0623492	0.821978	0.0345703	-20.2464	22.4951	0.370836	0.811915	0.0339051	-112.639	25.6508	4.17049e-05	-46.9185	8.6887	6.66617e-08	0.0085944	0.00891165
cg04631347	1	206588542		SRGAP2	BMI	Yes	OpenSea	Body	0.666906	0.0459366	-27.8246	8.81153	0.00203925	0.746121	0.0327528	-34.1605	14.6343	0.0219688	-29.5105	7.54877	9.25598e-05	0.710711	0.745279	0.0330609	1.16267	18.9083	0.951124	0.739208	0.0359753	-65.461	19.7407	0.00148684	-29.7924	6.60646	6.49553e-06	0.107602	0.0465828
cg23864154	1	212291760		PPP2R5A	BMI	Yes	OpenSea	Intergenic	0.669032	0.037931	33.6535	8.40451	0.000111687	0.755625	0.0335689	15.1237	12.6983	0.237007	28.009	7.00848	6.4302e-05	0.223661	0.744491	0.0311356	21.1121	15.1954	0.168622	0.760617	0.0246614	56.3938	27.702	0.0457952	28.2828	6.2026	5.11927e-06	0.434364	0.0434968
cg06190406	1	228462073		OBSCN	BMI	Yes	Island	Body	0.792966	0.0339199	-16.1491	9.36318	0.0873075	0.858393	0.0530205	-32.6527	6.28291	1.39803e-06	-27.5288	5.21719	1.31633e-07	0.143295	0.861571	0.0163843	42.7603	27.0827	0.118359	0.862069	0.0184893	-10.7286	30.3586	0.724918	-24.6182	5.05157	1.09713e-06	0.03132	0.0249502
cg23050705	1	231694386		TSX-DISC1	BMI	Yes	OpenSea	Body	0.579768	0.0594914	19.4788	5.15863	0.000255845	0.611815	0.0531068	14.082	8.33089	0.0946727	17.983	4.38587	4.12779e-05	0.581795	0.603996	0.0495041	10.9164	10.5225	0.302699	0.617878	0.0495436	26.3893	12.0535	0.0321119	17.8952	3.83763	3.11499e-06	0.743375	0.040246
cg10420426	1	247346531		ZNF496	BMI	Yes	OpenSea	Intergenic	0.541408	0.14454	-7.98965	2.13985	0.00029716	0.670445	0.121731	-5.27885	3.1678	0.0993572	-7.14028	1.7732	5.65465e-05	0.478256	0.669031	0.124669	-3.55761	3.76347	0.347389	0.664891	0.121327	-9.13162	4.39063	0.0414321	-6.80057	1.50667	6.37232e-06	0.667596	0.0465828
cg20585768	2	30448162		LCLAT1	BMI	Yes	OpenSea	Intergenic	0.0262746	0.0102935	45.5883	31.8274	0.154801	0.06151	0.0148182	127.217	23.1747	4.19607e-07	98.9338	18.7345	1.28601e-07	0.038141	0.0569207	0.0103599	-16.2686	55.7506	0.771196	0.0609354	0.0144743	54.4179	39.9967	0.178281	81.8389	16.2307	4.60152e-07	0.0335858	0.0184897
cg05904605	2	31161143		GALNT14	BMI	Yes	OpenSea	Body	0.66101	0.0420952	-41.4718	13.1365	0.00204413	0.766217	0.0330786	-56.4021	20.2426	0.00658907	-45.8962	11.0195	3.1133e-05	0.53611	0.770663	0.034512	-47.2015	20.7471	0.0256115	0.767278	0.0372019	-49.6177	25.396	0.0549697	-46.6232	9.08753	2.89046e-07	0.939864	0.0145179
cg02871985	2	43398154	Yes	THADA	BMI	Yes	Island	Intergenic	0.108522	0.0168166	-21.6051	22.0332	0.328901	0.176396	0.0210109	-57.5567	21.1521	0.00790808	-40.3141	15.2588	0.00824113	0.239162	0.177515	0.0278628	-56.9431	16.2256	0.000744664	0.176088	0.0216076	-45.996	31.0044	0.142693	-47.8767	10.4635	4.74895e-06	0.583464	0.0432267	Probe-in-SNP
cg24673771	2	45180267		LINC01121	BMI	Yes	Island	Intergenic	0.0769532	0.0335322	27.3612	10.7572	0.0123255	0.107941	0.0363346	38.6803	11.0155	0.000719756	32.8865	7.6962	1.92795e-05	0.462238	0.101834	0.0359974	43.2028	14.1528	0.00309015	0.107449	0.0392567	21.1447	14.314	0.144379	32.6696	6.11349	9.09947e-08	0.627321	0.00914079
cg07421368	2	67624930	Yes	ETAA1	BMI	Yes	S_Shore	Body	0.0231993	0.00527114	41.1694	60.7089	0.499066	0.0537007	0.0388223	43.099	8.66437	3.42793e-06	43.0605	8.57745	5.16188e-07	0.974899	0.0511797	0.0100551	-27.3256	58.4031	0.641159	0.0494991	0.00866353	-114.232	76.5013	0.140151	39.6803	8.43467	2.54579e-06	0.137431	0.0354595
cg07421368	2	67624930	Yes	ETAA1	WC	Yes	S_Shore	Body	0.0231993	0.00527114	-32.4354	157.577	0.837287	0.0537007	0.0388223	114.786	21.4661	7.55929e-07	112.104	21.2696	1.35979e-07	0.354584	0.0511797	0.0100551	-29.7823	134.765	0.825667	0.0494991	0.00866353	-148.442	176.174	0.4025	105.05	20.8617	4.76504e-07	0.257354	0.0478668
cg05511958	2	113342738		CHCHD5	BMI	Yes	S_Shore	Body	0.774034	0.0803173	18.8393	3.6526	1.07665e-06	0.811299	0.0459463	8.14628	11.1584	0.467385	17.8044	3.47135	2.9136e-07	0.362432	0.811085	0.040003	-0.725358	12.951	0.955477	0.811767	0.0455393	15.1941	14.0532	0.28355	16.4887	3.26145	4.28968e-07	0.432086	0.0181438
cg14530392	2	182741612		DNAJC10	BMI	Yes	OpenSea	Intergenic	0.419428	0.0296813	-35.2572	15.6317	0.026028	0.533769	0.03142	-55.2233	15.5965	0.00065366	-45.2628	11.0408	4.13891e-05	0.365896	0.541522	0.031604	-40.3954	20.1609	0.0485359	0.537718	0.0299471	-36.0399	26.4595	0.177805	-43.183	9.09389	2.04853e-06	0.814547	0.0329604
cg17360781	2	200329486		SPATS2L	BMI	Yes	Island	Intergenic	0.0992906	0.0119209	24.1395	29.6281	0.416929	0.150901	0.0143649	108.594	25.9035	6.8021e-05	72.0059	19.5013	0.000222176	0.0318757	0.152144	0.0125964	131.857	38.2348	0.00090649	0.152226	0.0166461	47.5606	35.9707	0.190664	77.4013	15.6433	7.50261e-07	0.0602274	0.0207909
cg24609884	2	208148998		CRYGB	BMI	Yes	OpenSea	Intergenic	0.830403	0.0365703	34.4266	8.42403	8.21309e-05	0.863116	0.0260099	23.9135	16.5322	0.151763	32.2596	7.50578	1.72372e-05	0.570987	0.865928	0.0244247	18.0166	22.0295	0.415907	0.867279	0.0222057	42.9339	26.0239	0.103737	31.6213	6.85389	3.95691e-06	0.825761	0.0432267
cg13007481	2	220412406		TMEM198	BMI	Yes	Island	Body	0.663004	0.0375567	-34.7483	8.78495	0.00013369	0.752556	0.0268343	-33.6907	17.1013	0.0521251	-34.5275	7.8142	9.9361e-06	0.95613	0.753493	0.0240004	-18.285	19.9646	0.362521	0.750504	0.0257398	-24.1679	24.0965	0.319542	-31.6843	6.96598	5.40456e-06	0.877157	0.0443192
cg21650640	2	237783849		LRRFIP1	BMI	Yes	OpenSea	Intergenic	0.649937	0.0576766	-21.5435	6.3683	0.0009862	0.726065	0.0375313	-44.3748	14.9631	0.00393176	-25.0448	5.85968	1.91912e-05	0.160326	0.725388	0.0357496	-8.41414	18.8893	0.657217	0.715539	0.0482204	-19.7001	12.8644	0.130458	-22.9667	5.13196	7.6331e-06	0.430971	0.0498717
cg01197170	2	240510488		ANKMY1	BMI	Yes	OpenSea	Intergenic	0.730344	0.0445356	-26.7467	9.7359	0.00699664	0.781319	0.050781	-21.592	8.57907	0.0137426	-23.8451	6.43666	0.000211747	0.691191	0.782405	0.0331376	-48.2836	21.0554	0.0244977	0.775618	0.0337532	-48.6724	22.2655	0.0323673	-27.5482	5.93291	3.42902e-06	0.501361	0.0422827
cg23776302	3	37362953		GOLGA4	BMI	Yes	OpenSea	Body	0.758404	0.0393033	-32.7974	9.10263	0.000468969	0.821313	0.0296454	-50.0937	16.3968	0.0030148	-36.8721	7.95851	3.60329e-06	0.356384	0.82278	0.0319669	-27.7436	21.1542	0.19349	0.817288	0.0296824	-34.8206	24.736	0.163916	-35.6638	7.13244	5.7262e-07	0.797626	0.0188474
cg19255722	3	38762483		SCN10A	BMI	Yes	OpenSea	Body	0.686496	0.0298954	-37.2948	8.87134	5.26928e-05	0.692744	0.0278649	-62.9488	23.2183	0.00812844	-40.5629	8.28704	9.84367e-07	0.302011	0.693537	0.0305697	5.19346	21.1421	0.806594	0.584102	0.0490661	21.1208	28.1615	0.455928	-30.5878	7.44128	3.947e-05	0.0328081	0.0901119
cg10263370	3	44754102		ZNF502	BMI	Yes	Island	TSS200	0.213801	0.0585614	21.4142	6.16604	0.000730586	0.326386	0.0624583	13.53	7.66807	0.0812904	18.3181	4.8052	0.000137764	0.422977	0.33942	0.0695308	9.31748	6.51199	0.156426	0.325809	0.0649283	19.309	8.47887	0.0260152	15.8619	3.51798	6.51949e-06	0.556258	0.0465828
cg20832559	3	97594786		CRYBG3	BMI	Yes	OpenSea	TSS1500	0.768123	0.0350275	-35.4988	7.65821	9.62082e-06	0.77507	0.0361768	-23.5848	13.3417	0.0807331	-32.5462	6.6418	9.57385e-07	0.438655	0.778782	0.0343807	1.88297	17.9048	0.916511	0.684889	0.0451199	-6.74488	19.6816	0.732913	-26.4128	5.93708	8.63605e-06	0.175596	0.0517926	Probe-in-SNP
cg11454468	3	142569221		PCOLCE2	BMI	Yes	OpenSea	Body	0.15659	0.0377988	-11.9222	12.4898	0.341841	0.278001	0.0610492	-27.9593	11.1884	0.0144036	-20.8195	8.33366	0.0124809	0.338876	0.288106	0.058052	-30.3736	11.5718	0.0104053	0.269605	0.0593249	-44.2655	14.5094	0.00328484	-27.6843	6.12945	6.28363e-06	0.398895	0.0465828
cg15103625	3	157826388	Yes	RSRC1	BMI	Yes	N_Shore	TSS1500	0.162147	0.0341386	27.7887	13.0074	0.0348056	0.27878	0.0425758	40.4451	10.4307	0.000208784	35.4917	8.13741	1.29147e-05	0.447799	0.26823	0.0344968	36.5013	17.8743	0.0444778	0.276239	0.0367721	19.1417	16.3484	0.245866	32.8515	6.7461	1.11768e-06	0.699351	0.0249502
cg15103625	3	157826388	Yes	RSRC1	WC	Yes	N_Shore	TSS1500	0.162147	0.0341386	75.4364	33.6332	0.0268528	0.27878	0.0425758	102.899	26.2521	0.000180204	92.5022	20.6944	7.82508e-06	0.519784	0.26823	0.0344968	105.78	40.5642	0.0108944	0.276239	0.0367721	60.8886	36.8572	0.103282	88.37	16.487	8.32271e-08	0.75436	0.0255436
cg08010984	3	170964901	Yes	TNIK	BMI	Yes	OpenSea	Body	0.430953	0.0493177	-27.8258	7.94782	0.000664432	0.541368	0.0483663	-26.1454	10.8404	0.0180509	-27.2383	6.40968	2.14187e-05	0.900511	0.531244	0.0464273	-18.9621	13.2161	0.1553	0.548902	0.044263	-19.6161	16.1768	0.229604	-24.9805	5.4323	4.25513e-06	0.928221	0.0432267
cg07858900	4	3373871		RGS12	BMI	Yes	N_Shore	Body	0.494495	0.0320612	-37.3393	11.4617	0.0014833	0.612987	0.0268051	-67.5847	18.1432	0.000352742	-45.9668	9.69005	2.09837e-06	0.158727	0.620745	0.0265402	-1.43551	23.5321	0.951512	0.610714	0.0296346	-24.9847	24.7041	0.315539	-37.822	8.42321	7.11537e-06	0.147654	0.048438
cg20312457	4	7813475		AFAP1	BMI	Yes	OpenSea	Body	0.758415	0.0322393	32.7547	9.3187	0.000633918	0.788969	0.0253369	33.6164	15.0799	0.0284682	32.9929	7.92724	3.15524e-05	0.96123	0.785078	0.0236223	11.0029	20.9133	0.60028	0.787536	0.0289784	57.9138	20.5778	0.00643433	33.4099	6.97391	1.66202e-06	0.462583	0.0303559
cg14640670	5	139494937		PURA	BMI	Yes	S_Shore	3'UTR; 1stExon	0.281285	0.0273207	-46.0709	15.5979	0.00382116	0.406666	0.0359701	-34.5193	13.9053	0.015039	-39.6346	10.3796	0.000134254	0.580394	0.396569	0.0322617	-32.778	18.1568	0.0748417	0.404352	0.035094	-62.6171	22.8247	0.00782165	-41.2726	8.38153	8.46925e-07	0.699945	0.0226872
cg14640670	5	139494937		PURA	WC	Yes	S_Shore	3'UTR; 1stExon	0.281285	0.0273207	-155.592	39.3056	0.000132186	0.406666	0.0359701	-81.4595	35.2141	0.0231524	-114.468	26.2277	1.27487e-05	0.160096	0.396569	0.0322617	-71.4563	41.9427	0.0923748	0.404352	0.035094	-124.861	52.6603	0.0206647	-105.78	20.4861	2.42406e-07	0.409854	0.0377984
cg08801849	5	170224936		GABRP	BMI	Yes	OpenSea	Body	0.675396	0.0538223	-19.6852	6.28013	0.00219367	0.73949	0.0500419	-28.9963	8.50994	0.00100907	-22.9681	5.05312	5.48465e-06	0.378656	0.751957	0.050557	-11.0916	9.23686	0.233416	0.741171	0.045708	-10.1357	14.31	0.481257	-19.3484	4.23457	4.8972e-06	0.474981	0.0432267
cg11269842	6	24862223		FAM65B	BMI	Yes	OpenSea	Body	0.38581	0.0720553	15.7492	5.25416	0.00334764	0.48057	0.0451833	27.2104	10.2741	0.00965741	18.1252	4.67794	0.000106794	0.320611	0.465819	0.0518187	19.1856	9.77158	0.0531181	0.485763	0.0527624	16.99	12.4196	0.175953	18.185	3.9951	5.31829e-06	0.799713	0.0443192
cg06486622	6	29718119		LOC285830	BMI	Yes	S_Shore	TSS1500	0.509969	0.0409647	-31.0268	8.62997	0.000481781	0.648592	0.0359486	-23.3966	12.2128	0.0587994	-28.4857	7.0479	5.30606e-05	0.609881	0.623475	0.0431721	-23.2507	11.135	0.0400129	0.624506	0.0434359	-11.5133	14.5163	0.430543	-24.759	5.50961	6.99693e-06	0.707671	0.0480595
cg27287254	6	33160067		COL11A2	BMI	Yes	Island	5'UTR; 1stExon	0.101092	0.0112062	176.458	33.03	4.81282e-07	0.0984339	0.0109572	70.7373	36.1868	0.0539346	128.409	24.3956	1.41233e-07	0.0309425	0.101015	0.0119554	-31.762	38.5113	0.412001	0.0579356	0.008368	-37.4266	48.3755	0.441889	64.1135	18.9598	0.000720788	5.91016e-05	0.200497
cg25884579	6	42883389		PTCRA	BMI	Yes	S_Shelf	TSS1500	0.66384	0.0386101	-31.0967	11.0737	0.00587134	0.722857	0.0349689	-55.4259	14.6441	0.000287606	-39.9475	8.83263	6.10506e-06	0.185123	0.72131	0.0361928	-20.3088	19.9608	0.312053	0.721368	0.0339778	-28.3695	22.8761	0.219316	-35.8048	7.61637	2.58839e-06	0.4429	0.0354595
cg01152927	6	74071226		C6orf221	BMI	Yes	N_Shelf	TSS1500	0.626497	0.0385125	23.7956	4.62142	1.11828e-06	0.618102	0.0383967	3.42252	10.8022	0.752155	20.6436	4.24891	1.18235e-06	0.0829201	0.608886	0.0389729	-8.23578	12.7029	0.518645	0.588174	0.0654997	12.2777	16.107	0.448621	17.4161	3.90901	8.37437e-06	0.0511634	0.0513735
cg21238882	6	83796488		DOPEY1	BMI	Yes	OpenSea	5'UTR	0.599765	0.0550294	-38.2278	9.93016	0.000196455	0.679998	0.0461544	-21.2499	13.1795	0.110638	-32.0798	7.93096	5.23498e-05	0.303548	0.685368	0.0486495	-21.1904	17.306	0.224419	0.680065	0.0429275	-56.962	27.0451	0.0389952	-31.9662	6.9666	4.46459e-06	0.512396	0.0432267
cg07821355	6	116706621		DSE	BMI	Yes	OpenSea	5'UTR	0.423696	0.0276427	-40.7424	11.638	0.000664985	0.553332	0.0258201	-34.3581	17.7405	0.0561429	-38.8215	9.73095	6.62154e-05	0.763489	0.544332	0.0284428	-35.8256	16.7077	0.0350866	0.540716	0.0285912	-52.6425	23.2794	0.0270397	-39.7454	7.9086	5.01896e-07	0.927258	0.0188474
cg20709797	6	149970628		KATNA1	BMI	Yes	S_Shore	TSS1500	0.711416	0.0603272	19.8482	5.67898	0.000678151	0.674978	0.0461636	16.3624	11.1042	0.144346	19.1255	5.05612	0.000155176	0.779877	0.666933	0.0415634	32.2164	12.1109	0.00945583	0.677259	0.045365	13.6076	13.9931	0.334375	20.322	4.42625	4.40625e-06	0.722276	0.0432267	Cross-Hybridising Probe
cg17501210	6	166970252		RPS6KA2	BMI	Yes	OpenSea	Body	0.561636	0.0591371	-13.7765	5.74775	0.0181771	0.681321	0.0492935	-18.1575	8.72082	0.0403773	-15.1033	4.79914	0.00164915	0.674884	0.656497	0.0511654	-22.5752	9.00973	0.0142786	0.652864	0.0495612	-29.3555	11.7641	0.0150916	-18.2008	3.98526	4.94706e-06	0.630872	0.0432267
cg01723252	7	1589295		TMEM184A	BMI	Yes	N_Shore	Body	0.638766	0.0402763	-39.6706	9.66855	7.72418e-05	0.726787	0.0323702	-24.5304	19.2391	0.205814	-36.6178	8.63899	2.24846e-05	0.48196	0.726838	0.0288334	-32.042	24.6034	0.196585	0.724274	0.033767	-40.8672	24.2273	0.0963588	-36.5988	7.72558	2.16534e-06	0.905577	0.0340499
cg17712928	7	2124974		MAD1L1	BMI	Yes	OpenSea	Body	0.720785	0.0388709	27.5561	8.27879	0.00117917	0.768806	0.027285	18.1129	15.4662	0.244859	25.4529	7.29889	0.000488044	0.590367	0.758234	0.0294535	58.4706	16.8877	0.000867377	0.766493	0.026748	40.54	24.9243	0.108604	31.3163	6.47021	1.29791e-06	0.300903	0.0274485
cg04113367	7	7985601		GLCCI1	BMI	Yes	OpenSea	Intergenic	0.688248	0.0407053	-44.1424	10.1405	2.96226e-05	0.756181	0.0296629	-32.4501	14.8436	0.0315881	-40.4219	8.37317	1.38221e-06	0.515429	0.754377	0.0345557	-0.218462	16.2675	0.989319	0.751165	0.0322926	-39.0779	24.7087	0.118534	-32.5905	7.12831	4.83135e-06	0.149376	0.0432267
cg16309866	7	41264719	Yes	LINC01449	BMI	Yes	OpenSea	Intergenic	0.526309	0.0521144	-33.9283	9.94222	0.000893985	0.604361	0.045403	-47.7185	13.2946	0.000556667	-38.8745	7.96203	1.04759e-06	0.406154	0.605836	0.050887	-4.81291	16.943	0.777103	0.600535	0.0461923	-18.855	27.5568	0.49623	-31.8261	6.9716	4.9922e-06	0.23696	0.0432267
cg11111332	7	50612853		DDC	BMI	Yes	OpenSea	5'UTR	0.793043	0.0471699	28.3533	6.40075	2.19254e-05	0.827028	0.0278718	26.8283	13.2338	0.0458074	28.0642	5.76216	1.11356e-06	0.917375	0.827983	0.0223019	14.6914	20.4356	0.474317	0.822518	0.0273012	28.3831	19.725	0.154894	27.1748	5.3389	3.58135e-07	0.937857	0.0159894
cg19056687	7	97922028		BAIAP2L1	BMI	Yes	OpenSea	3'UTR	0.801393	0.0328338	42.5472	9.99566	4.30648e-05	0.808142	0.0264167	39.8946	18.0514	0.0298209	41.9248	8.74453	1.63165e-06	0.897708	0.803393	0.0422955	10.1465	11.0674	0.362044	0.809216	0.0287668	28.8325	23.6122	0.226399	29.6426	6.58876	6.82851e-06	0.165069	0.0477184
cg23807112	7	99533018		ZKSCAN5	BMI	Yes	OpenSea	Intergenic	0.295508	0.0698685	18.8516	4.53402	6.28098e-05	0.290034	0.048046	9.49354	9.29631	0.310084	17.0534	4.07517	2.8554e-05	0.365586	0.279212	0.0423158	7.76826	12.4904	0.535774	0.287043	0.0421001	38.3394	13.356	0.00550081	17.8814	3.72081	1.54138e-06	0.276788	0.0293706
cg09901100	7	134867116		CALD1	BMI	Yes	OpenSea	Intergenic	0.673595	0.0255225	58.4586	12.7396	1.162e-05	0.712151	0.0274051	12.6056	16.4942	0.446861	41.3256	10.0824	4.15309e-05	0.0277988	0.705576	0.0297437	15.9494	17.279	0.358792	0.70995	0.0311354	56.3696	18.8234	0.00386527	38.6686	7.90349	9.9511e-07	0.0569689	0.0246739
cg14936234	7	137685286		CREB3L2	BMI	Yes	N_Shore	Body	0.167327	0.0296777	70.8313	22.0683	0.00173027	0.271246	0.039062	63.5113	25.4664	0.0145945	67.6919	16.6776	4.93148e-05	0.828034	0.274085	0.0406961	50.8395	25.9009	0.0531844	0.26945	0.040828	49.8046	30.4912	0.107145	60.4923	12.7396	2.05071e-06	0.919923	0.0329604
cg04621627	7	150732674		ABCB8	BMI	Yes	OpenSea	ExonBnd; Body	0.703274	0.0568882	-29.6916	5.75793	1.08186e-06	0.796324	0.0255828	-18.8819	22.9032	0.412035	-29.049	5.58416	1.97111e-07	0.647147	0.797906	0.0207871	12.5569	28.429	0.659917	0.804239	0.021654	-6.78722	30.4413	0.824255	-26.8533	5.39279	6.37567e-07	0.436775	0.0189767
cg02183676	8	23261918		LOXL2	BMI	Yes	S_Shore	TSS200	0.0734166	0.0137405	95.4086	30.8754	0.00251923	0.115296	0.0203519	50.5336	30.5825	0.102192	72.7573	21.7279	0.000812309	0.301786	0.114989	0.0181681	34.0769	37.165	0.361981	0.115793	0.0204542	143.796	40.0659	0.000632039	77.4465	16.9879	5.1419e-06	0.156582	0.0434968
cg24048338	8	43046482		HGST	BMI	Yes	OpenSea	Body	0.603441	0.0370629	-37.293	9.63858	0.000183111	0.710031	0.0297123	-28.9165	14.4814	0.0490837	-34.7214	8.02379	1.50939e-05	0.630143	0.708425	0.0295256	-28.8197	18.7495	0.128266	0.706711	0.030654	-37.0006	22.0147	0.0975438	-34.1302	6.99447	1.06302e-06	0.953411	0.0249502
cg04544196	8	52807648		PCMTD1	BMI	Yes	N_Shelf	5'UTR	0.0725084	0.0242841	53.9001	15.4119	0.000672927	0.145564	0.0333269	33.134	14.0358	0.0205575	42.5488	10.3773	4.12803e-05	0.319154	0.136389	0.0358054	21.7213	20.2506	0.286705	0.144605	0.0340279	48.4578	22.625	0.035906	39.6797	8.55039	3.47255e-06	0.571203	0.0422827
cg04722585	8	61870666		LINC02842	BMI	Yes	OpenSea	Intergenic	0.571833	0.049987	-35.709	8.62674	6.73627e-05	0.661313	0.0528639	-13.8116	15.3451	0.370659	-30.4503	7.51987	5.13675e-05	0.213532	0.645751	0.0509425	-18.1437	17.9006	0.313876	0.670337	0.04849	-40.7104	19.6922	0.0426281	-29.9394	6.53951	4.68934e-06	0.515338	0.0432267
cg04425787	8	128630334		CCDC26	BMI	Yes	OpenSea	Intergenic	0.570127	0.0265217	-57.4002	11.8266	3.92005e-06	0.670921	0.0266565	-42.7414	17.9795	0.0197151	-52.9732	9.88065	8.26222e-08	0.495774	0.672584	0.022951	10.0376	22.7515	0.660286	0.669669	0.0269676	-16.7881	26.7447	0.532354	-40.2775	8.58346	2.69939e-06	0.0508509	0.0361553
cg01860356	8	141599370		AGO2	BMI	Yes	OpenSea	Body	0.652362	0.0520207	-33.4273	8.14499	7.69602e-05	0.725499	0.0387256	-20.3647	15.0741	0.180333	-30.4754	7.16583	2.11045e-05	0.445831	0.726394	0.0403904	-24.9306	15.92	0.121347	0.726449	0.038492	-22.3	21.5512	0.304565	-28.9316	6.25328	3.71664e-06	0.852935	0.0432267
cg20781216	8	144546287		ZC3H3	BMI	No	OpenSea	Body	0.769281	0.0371492	35.4757	8.70476	8.5677e-05	0.774143	0.0289397	32.7905	14.7591	0.028992	34.7827	7.49784	3.50047e-06	0.875475	0.767752	0.0272971	5.70089	19.3248	0.768765	0.777385	0.0318921	35.2431	20.2644	0.0866686	31.4312	6.60805	1.96974e-06	0.56568	0.0329604
cg01312546	8	144552786		ZC3H3	BMI	Yes	Island	Body	0.767801	0.0315617	-37.2356	10.2086	0.000402109	0.842552	0.0188598	-27.5162	21.1339	0.196478	-35.3968	9.19234	0.00011779	0.678793	0.841095	0.0381852	-26.0153	11.2677	0.0235667	0.848226	0.0176608	-89.5785	33.9993	0.0104825	-34.0836	6.97139	1.0132e-06	0.338177	0.0246739
cg02716826	9	33447032		SUGT1P1	BMI	Yes	N_Shore	Body	0.205251	0.0308895	-21.6347	11.1496	0.0548208	0.317827	0.0336808	-57.2285	14.654	0.000189496	-34.685	8.87321	9.26939e-05	0.0532319	0.303326	0.0369184	-37.8093	13.7157	0.00724966	0.308111	0.0340188	-56.6388	21.0685	0.00908148	-37.9444	7.02389	6.58298e-08	0.198541	0.00891165
cg07421595	9	34663026		CCL27	BMI	Yes	N_Shore	TSS1500	0.64802	0.0315572	-45.0789	12.4894	0.000458855	0.729519	0.0275966	-37.1885	18.6128	0.0489517	-42.6292	10.371	3.94904e-05	0.724828	0.720677	0.0339508	-32.3852	17.9716	0.0753563	0.723866	0.0290232	-43.852	24.5909	0.0791423	-40.5152	8.4373	1.57154e-06	0.942602	0.0293706
cg20549165	9	79634539		FOXB2	BMI	Yes	Island	TSS200	0.272041	0.0265463	36.6025	13.9533	0.00991279	0.385271	0.0370608	49.2577	11.2614	3.48005e-05	44.266	8.76335	4.389e-07	0.480327	0.382556	0.0332294	25.78	16.0346	0.111874	0.389382	0.0303	14.6441	25.7374	0.571299	37.9351	7.36799	2.62388e-07	0.491107	0.0145179
cg01270753	9	101944336		GRIN3A	BMI	Yes	OpenSea	Intergenic	0.218008	0.0389975	-25.2648	9.58327	0.00955881	0.349268	0.0508795	-17.6707	9.85688	0.0766159	-21.5746	6.87109	0.00168997	0.580679	0.339376	0.051162	-26.8614	11.29	0.0197616	0.330657	0.0517988	-32.984	12.6072	0.011008	-24.7815	5.3211	3.20513e-06	0.80604	0.040246
cg14919322	9	109441198		LINC01505	BMI	Yes	OpenSea	Body	0.500954	0.0343071	-48.3369	11.8735	8.71181e-05	0.602816	0.0319638	-13.1675	17.9824	0.466056	-37.6591	9.90846	0.000144287	0.102661	0.605547	0.0323731	-11.6104	23.438	0.621715	0.599907	0.0308145	-86.3393	25.6097	0.00125416	-39.6402	8.59686	4.00719e-06	0.058621	0.0432267
cg14505439	9	134605210		RAPGEF1	BMI	Yes	OpenSea	Body	0.4086	0.0312649	-58.6416	17.9958	0.00147909	0.512589	0.0379917	-45.3266	23.9492	0.0618536	-53.8366	14.3869	0.00018251	0.656702	0.508009	0.0373229	-54.4365	27.7883	0.0536446	0.51338	0.0375521	-49.215	26.7958	0.0707627	-53.0839	11.5323	4.16351e-06	0.973708	0.0432267
cg26664871	10	28032370		MKX	BMI	Yes	Island	5'UTR	0.0798837	0.0247905	45.7567	22.0876	0.0405795	0.072533	0.0225381	106.849	20.9614	2.09253e-06	77.9003	15.2045	2.99911e-07	0.0448256	0.0744455	0.0222289	-8.69568	28.8148	0.763614	0.0452882	0.0148876	3.70571	26.0885	0.887478	47.425	11.9528	7.25762e-05	0.00214734	0.106626
cg03641309	10	88296776		RNLS	BMI	Yes	S_Shore	Intergenic	0.457416	0.0290374	-26.6094	12.3198	0.0328945	0.57242	0.0261157	-28.1706	16.1447	0.0846627	-27.1839	9.79399	0.00551045	0.938723	0.576363	0.0301156	-56.9762	15.7165	0.000509266	0.57313	0.0245639	-34.2093	23.2966	0.146739	-35.3695	7.82874	6.24532e-06	0.458028	0.0465828
cg04435546	11	16629217		RN7SL188P	BMI	Yes	S_Shore	Intergenic	0.0804399	0.0132254	138.867	33.0036	5.19587e-05	0.129959	0.0197784	62.1533	31.0188	0.0483223	98.1342	22.6027	1.41387e-05	0.0903142	0.129075	0.0189324	30.6379	38.315	0.426321	0.128797	0.0186718	81.836	45.6241	0.0774419	80.8828	17.9058	6.26838e-06	0.159667	0.0465828
cg02878618	11	17375381		DKFZp686O24166	BMI	Yes	Island	Body	0.0386576	0.00590524	-128.855	51.6959	0.0141328	0.0763808	0.00771961	-97.757	50.2039	0.0548519	-112.851	36.0154	0.00172793	0.666071	0.0756571	0.0075429	-160.418	59.0692	0.00811938	0.0775924	0.0084794	-124.2	60.4262	0.0438013	-125.425	27.4058	4.7267e-06	0.88269	0.0432267
cg18905668	11	18388147		GTF2H1	BMI	Yes	OpenSea	3'UTR	0.122844	0.0361956	57.9682	13.159	2.41462e-05	0.18817	0.0428566	42.8195	15.1454	0.00586781	51.4518	9.93342	2.22283e-07	0.450226	0.181715	0.0440762	11.8039	19.3293	0.543168	0.178821	0.0341732	39.4874	24.2883	0.108762	42.7383	8.30279	2.64026e-07	0.270379	0.0145179
cg27548323	11	35294221		SLC1A2	BMI	No	OpenSea	Body	0.0205341	0.00542502	-181.833	68.0927	0.00869418	0.0494683	0.0105042	-166.4	42.9934	0.000214058	-170.799	36.3535	2.62364e-06	0.848015	0.0495029	0.00913968	13.7025	64.5744	0.8325	0.0492813	0.00935216	-143.887	70.1337	0.0441792	-129.36	28.87	7.43699e-06	0.0984406	0.0489886
cg20732869	11	35314759		SLC1A2	BMI	Yes	OpenSea	Body	0.18874	0.0406136	-33.1518	8.79934	0.000263625	0.293964	0.0491478	-29.0898	10.177	0.00536805	-31.4142	6.65628	2.36452e-06	0.762711	0.287201	0.0425429	-1.02079	14.802	0.945193	0.292621	0.0439882	-24.517	17.0203	0.154466	-26.1004	5.71789	5.00238e-06	0.307033	0.0432267
cg19758958	11	62319222		SCGB1D4	BMI	Yes	OpenSea	Intergenic	0.293319	0.0327812	-39.8058	11.3278	0.00063595	0.396992	0.031539	-38.2882	14.9893	0.0124421	-39.2542	9.03733	1.40192e-05	0.935621	0.379837	0.0340277	-41.2069	14.0752	0.00446008	0.388722	0.0335839	-15.2955	20.5599	0.459549	-36.8723	7.13244	2.34524e-07	0.735744	0.0145179
cg04170359	11	76753134		TSKU	BMI	Yes	S_Shore	Intergenic	0.573261	0.043488	-42.0657	9.24914	1.36865e-05	0.665503	0.0353234	-28.5544	17.3112	0.102784	-39.0652	8.15777	1.67855e-06	0.491201	0.663942	0.0393809	-13.2423	17.0562	0.439835	0.661553	0.0421951	-40.546	19.4095	0.04057	-35.0481	6.8813	3.51983e-07	0.487873	0.0159894
cg02189691	11	83173310		DLG2	BMI	Yes	OpenSea	Body	0.686868	0.0489173	-27.4576	6.3429	3.25522e-05	0.75957	0.0305135	-17.807	15.1677	0.243709	-26.0211	5.85183	8.72139e-06	0.557203	0.760952	0.0310354	0.833209	17.4051	0.961939	0.756724	0.0277012	-52.771	21.9598	0.0190767	-25.0616	5.37782	3.15926e-06	0.242963	0.040246
cg19120513	11	102189303	Yes	BIRC3	BMI	Yes	S_Shore	5'UTR	0.375913	0.0522976	-28.2333	11.3306	0.0141625	0.472665	0.0538676	-35.9823	14.826	0.0173636	-31.0904	9.0026	0.000553368	0.677941	0.448909	0.0587476	-34.315	15.821	0.0330937	0.46406	0.0570462	-51.6698	18.944	0.00816771	-34.7633	7.23193	1.53268e-06	0.768352	0.0293706
cg19809562	12	1702394		FBXL14	BMI	Yes	N_Shore	1stExon	0.441977	0.0370109	-58.4561	11.9309	3.23281e-06	0.540453	0.0395537	-24.3157	18.4825	0.191886	-48.4143	10.0238	1.3659e-06	0.120683	0.538702	0.0408273	-31.3484	17.6674	0.0798557	0.540507	0.0322384	-15.1078	26.4511	0.569832	-41.4019	8.28017	5.72912e-07	0.239682	0.0188474
cg07973415	12	4385526		CCND2	BMI	Yes	S_Shore	TSS200; Body	0.575262	0.0595322	-26.6984	7.95671	0.0010796	0.662572	0.044669	-42.4607	15.4545	0.00734817	-30.001	7.07419	2.22613e-05	0.364515	0.657781	0.0572108	-8.96619	13.6862	0.514289	0.661234	0.0493673	-52.1769	21.2523	0.0167265	-27.7058	6.02638	4.27767e-06	0.247949	0.0432267
cg14755660	12	12635510		DUSP16	BMI	Yes	OpenSea	Body	0.544137	0.0500736	47.5317	10.3612	1.16804e-05	0.640618	0.0503774	17.8758	15.9605	0.265905	38.7391	8.69057	8.28793e-06	0.119119	0.627292	0.0531541	14.5156	19.265	0.453409	0.645714	0.0506485	36.164	20.9438	0.0888967	34.8336	7.40952	2.58644e-06	0.290091	0.0354595
cg01331430	12	105721218		KCCAT198	BMI	Yes	N_Shelf	TSS1500	0.660482	0.0404361	-27.4679	9.79531	0.00593945	0.755296	0.0279477	-49.6236	16.3148	0.0031388	-33.3383	8.39795	7.19275e-05	0.244311	0.763647	0.0233039	-41.8926	21.5606	0.0555758	0.741256	0.0288969	-78.4241	24.8765	0.00243509	-38.4233	7.46469	2.64193e-07	0.227615	0.0145179
cg26027860	13	110380729		LINC00676	BMI	Yes	OpenSea	Body	0.629347	0.0430125	-33.3618	10.0357	0.00119553	0.715113	0.0387102	-39.6446	13.9229	0.00553887	-35.5099	8.14121	1.29025e-05	0.714312	0.717	0.0387183	-20.7672	18.086	0.25433	0.711082	0.0374941	-29.9105	23.551	0.208534	-32.7444	7.08032	3.75132e-06	0.87263	0.0432267
cg25153726	13	111217366		ARHGEF7	BMI	Yes	S_Shelf	Intergenic	0.704496	0.0292876	-48.7048	13.6003	0.000505718	0.810582	0.019758	-78.3677	23.2123	0.00111527	-56.2855	11.7345	1.61399e-06	0.27021	0.810955	0.0182162	13.8067	30.5419	0.652466	0.806219	0.0199225	-56.6752	29.4328	0.0584673	-48.4138	10.2659	2.40567e-06	0.116846	0.0354595
cg16171290	13	114067889		RASA3	BMI	Yes	Island	Intergenic	0.604068	0.049136	-30.6736	7.42677	6.97482e-05	0.731755	0.0333859	-24.3704	13.4206	0.0729539	-29.1958	6.49814	7.02423e-06	0.681116	0.734698	0.0376513	-7.10366	16.6797	0.671349	0.728106	0.0364427	-24.355	20.69	0.243367	-26.1324	5.81114	6.89357e-06	0.636935	0.0477577
cg01048203	14	21027321		RSE9	BMI	No	OpenSea	5'UTR	0.647308	0.0573998	16.6181	5.47879	0.00300246	0.695386	0.0261695	40.5973	14.9491	0.00802724	19.4576	5.14419	0.0001553	0.132044	0.688442	0.0300952	27.0878	16.3779	0.102112	0.69271	0.0320718	37.3422	18.447	0.0469901	21.2797	4.74281	7.23285e-06	0.350756	0.048438
cg14688529	14	21526530		RSE8	BMI	Yes	OpenSea	1stExon; 3'UTR; Body	0.485862	0.0366291	-55.2046	13.1908	5.66241e-05	0.604041	0.0350289	-46.1017	17.3605	0.00947187	-51.8728	10.5029	7.85668e-07	0.676311	0.608779	0.0351552	-30.8036	21.2668	0.151452	0.599905	0.0329396	-53.2892	29.816	0.0784853	-48.2448	8.97985	7.76244e-08	0.8025	0.00891165
cg10919522	14	74227441		C14orf43	BMI	Yes	S_Shore	5'UTR; TSS1500	0.137888	0.0274236	-42.7097	12.1242	0.000617462	0.226544	0.0345239	-42.7723	11.9351	0.000567067	-42.7415	8.50545	5.02936e-07	0.997064	0.212494	0.033697	-38.4208	14.1151	0.0079814	0.222448	0.0302092	-53.5576	20.5576	0.0113339	-42.9257	6.86665	4.0696e-10	0.946405	0.000327047
cg10919522	14	74227441		C14orf43	WC	Yes	S_Shore	5'UTR; TSS1500	0.137888	0.0274236	-94.9239	31.8639	0.00353988	0.226544	0.0345239	-111.987	29.907	0.000330169	-103.995	21.8064	1.85123e-06	0.6962	0.212494	0.033697	-76.1987	32.9292	0.0232666	0.222448	0.0302092	-98.8535	47.6299	0.0418454	-95.9454	16.9858	1.61806e-08	0.884417	0.0130033
cg02052368	14	102520440		DYNC1H1	BMI	Yes	OpenSea	Intergenic	0.761967	0.0259879	48.0594	9.41533	1.35505e-06	0.755993	0.0285342	14.884	16.44	0.36787	39.8656	8.17029	1.06445e-06	0.0799255	0.75563	0.0254924	-23.7129	22.2927	0.290702	0.71759	0.0389854	18.3545	26.0947	0.484293	31.2245	7.35986	2.21e-05	0.0147518	0.0718549
cg05678749	15	27216819		GABRG3	BMI	Yes	Island	Body	0.281394	0.0732721	15.8983	5.03832	0.00205392	0.378061	0.062956	18.8146	6.99788	0.00865096	16.8939	4.08881	3.60021e-05	0.735213	0.379706	0.05472	23.4187	9.39806	0.0148013	0.392398	0.058044	5.65317	12.2916	0.647084	16.8871	3.5862	2.49037e-06	0.697886	0.0354595
cg02731880	15	64405204		SNX1	BMI	Yes	OpenSea	Body	0.222132	0.0516275	-58.5035	16.2187	0.000462372	0.352539	0.0596274	-45.8395	17.5369	0.0106069	-52.6653	11.9071	9.73367e-06	0.595997	0.36245	0.0613651	-27.1822	22.0855	0.222062	0.350139	0.0630141	-41.4933	25.7186	0.111439	-46.1525	9.70591	1.98354e-06	0.717093	0.0329604
cg04491823	15	65510022		CILP	BMI	Yes	OpenSea	Intergenic	0.563918	0.0424358	-37.4096	9.75056	0.000205882	0.552203	0.0441311	-40.8547	13.2812	0.00283037	-38.6161	7.8598	8.96394e-07	0.834374	0.545745	0.0542797	10.1359	10.4338	0.334293	0.44103	0.0445128	1.09582	18.6747	0.953385	-18.7265	5.95064	0.00164966	0.00163327	0.24694
cg26851376	15	68855697		ANP32A	BMI	Yes	S_Shelf	Intergenic	0.659614	0.0551968	28.7693	5.8025	2.52692e-06	0.599018	0.044202	8.80738	9.74123	0.36851	23.5414	4.98511	2.33146e-06	0.0783151	0.593469	0.0422531	3.45682	11.9518	0.773163	0.597702	0.0429504	24.9922	13.6214	0.0710457	21.0184	4.35899	1.42231e-06	0.132789	0.0285753
cg02119938	15	78505051		ACSBG1	BMI	Yes	OpenSea	Body	0.713123	0.0491023	-15.326	6.5815	0.0216557	0.791227	0.0378385	-30.8874	9.62599	0.00188815	-20.2832	5.433	0.000188959	0.182042	0.783525	0.0465667	-21.2984	9.36301	0.0256333	0.784581	0.0350706	-24.3922	15.824	0.127984	-20.8512	4.50474	3.67923e-06	0.605372	0.0432267
cg03260518	15	90643783		IDH2	BMI	Yes	N_Shore	Body; 5'UTR	0.57755	0.038827	-35.2288	8.9971	0.000154687	0.667041	0.028192	-15.405	15.2821	0.316331	-30.1263	7.75322	0.000102056	0.263629	0.664363	0.0316997	-2.97235	19.9337	0.881846	0.668257	0.0305093	-64.1185	20.5502	0.00268076	-30.6911	6.81676	6.72221e-06	0.119949	0.0473876
cg09803092	15	91381597		CRAT37	BMI	Yes	OpenSea	Intergenic	0.0539908	0.0149393	-13.9255	24.0742	0.564117	0.110191	0.022886	-72.5757	21.2752	0.000996385	-46.8567	15.942	0.00329064	0.0679221	0.109854	0.0244074	-82.3338	25.9677	0.00216547	0.105543	0.0214332	-103.493	34.0645	0.00340821	-63.0077	12.6194	5.94705e-07	0.0968117	0.0188474
cg17571787	16	20566244		ACSM2B	BMI	Yes	OpenSea	Body	0.654517	0.0411631	-39.4059	11.601	0.000942016	0.723969	0.0341754	-45.3372	16.2113	0.0063997	-41.4147	9.43419	1.13429e-05	0.766058	0.744928	0.032283	-60.0166	23.1461	0.0113346	0.728468	0.0305015	1.36903	30.1493	0.963919	-40.5454	8.39117	1.35232e-06	0.433905	0.0278659	Cross-Hybridising Probe
cg07394965	16	27787070		KIAA0556	BMI	Yes	OpenSea	Body	0.599281	0.0495694	-30.9875	10.6706	0.00443213	0.682658	0.0400286	-26.7164	17.7365	0.135742	-29.8525	9.14344	0.001095	0.836521	0.681108	0.0439662	-34.6178	18.4981	0.0649876	0.681396	0.0377903	-67.8423	22.0853	0.00308944	-35.2743	7.68458	4.42681e-06	0.462766	0.0432267
cg01718742	16	62070184		CDH8	BMI	Yes	Island	TSS200	0.204437	0.0707985	15.932	5.02734	0.00196775	0.335369	0.0753519	16.1072	5.71125	0.00598524	16.0085	3.77362	2.21323e-05	0.981631	0.331363	0.0739543	9.04665	6.98727	0.199184	0.355408	0.0720971	15.1839	9.84119	0.127638	14.5128	3.14609	3.96953e-06	0.85561	0.0432267
cg26348314	16	86664226		FOXL1	BMI	Yes	OpenSea	Intergenic	0.836482	0.0247432	-19.2336	10.9318	0.0812132	0.833961	0.0260163	-81.5121	14.4672	2.28848e-07	-41.869	8.72183	1.58288e-06	0.000593539	0.842924	0.0217639	-7.90111	23.7546	0.740307	0.767113	0.0333081	-6.76689	23.975	0.778637	-34.5891	7.74807	8.03591e-06	0.00173176	0.0507338
cg16565740	16	87786945		KLHDC4	BMI	Yes	OpenSea	Body	0.731081	0.0381272	-23.0641	8.07089	0.00508154	0.798728	0.0250772	-49.0539	17.6321	0.00666821	-27.5663	7.33862	0.000172423	0.180158	0.801274	0.0189599	-38.1515	24.4679	0.122936	0.79151	0.0220754	-63.0799	26.2394	0.0190318	-30.7594	6.78984	5.89274e-06	0.308758	0.0465828
cg15510875	17	3880966		CAMKK1	BMI	Yes	OpenSea	Intergenic	0.219549	0.0297375	-34.7376	18.5752	0.0640577	0.313942	0.0360446	-60.9742	18.8737	0.00176416	-47.6468	13.2389	0.000319448	0.321801	0.323042	0.0324596	-74.5607	22.8273	0.00161309	0.314798	0.0374775	-12.5184	30.5826	0.683623	-49.2676	10.725	4.35392e-06	0.299588	0.0432267
cg13357383	17	7239076		ACAP1	BMI	Yes	OpenSea	TSS1500	0.292511	0.0437281	33.4643	12.0459	0.00640478	0.413286	0.0462753	18.1629	14.856	0.224902	27.3947	9.35659	0.00341308	0.423693	0.41161	0.0512224	45.1432	15.8341	0.00555798	0.41071	0.0406934	80.4511	30.6505	0.0107626	35.1193	7.79076	6.55007e-06	0.271371	0.0465828
cg12229644	17	17576518		PEMT	BMI	Yes	OpenSea	Intergenic	0.588961	0.0302583	-32.4845	11.6439	0.0061911	0.683548	0.0245867	-49.7723	17.3579	0.00523063	-37.8495	9.66975	9.06958e-05	0.408178	0.687432	0.0213768	-73.6505	21.2734	0.000868019	0.680451	0.0226959	5.14203	27.4359	0.851906	-39.3948	8.38211	2.60332e-06	0.114682	0.0354595
cg27138494	17	38658488		TNS4	BMI	Yes	OpenSea	TSS1500	0.767272	0.0362354	-40.803	8.11971	1.90112e-06	0.8306	0.0217487	-15.9769	17.6851	0.36889	-36.4808	7.37912	7.6617e-07	0.202043	0.837013	0.0167176	10.3496	29.1363	0.723377	0.830349	0.0240646	-39.5305	23.6322	0.0991131	-34.151	6.8465	6.09773e-07	0.249646	0.0188474
cg00214628	17	46583511		ARL17A	BMI	Yes	OpenSea	Intergenic	0.34697	0.0394287	-29.2312	10.1262	0.0046653	0.465576	0.0380407	-48.6132	12.4345	0.000186712	-36.9596	7.85191	2.51281e-06	0.226797	0.477394	0.0340144	-38.8392	15.0698	0.0118182	0.459242	0.0380365	-37.099	18.2058	0.045586	-37.3275	6.50388	9.50892e-09	0.688457	0.00382084
cg00214628	17	46583511		ARL17A	WC	Yes	OpenSea	Intergenic	0.34697	0.0394287	-90.7296	25.8107	0.000633384	0.465576	0.0380407	-90.4134	32.6212	0.00686731	-90.6079	20.2411	7.59024e-06	0.993936	0.477394	0.0340144	-79.777	35.0355	0.0254893	0.459242	0.0380365	-71.1625	41.8332	0.0936317	-85.3986	16.165	1.27141e-07	0.976313	0.0255436
cg09421562	17	56357994		MPO	BMI	Yes	S_Shore	1stExon	0.342029	0.0339764	-39.3231	11.1994	0.000642031	0.473293	0.0326783	-34.2091	12.6417	0.00824433	-37.0744	8.3829	9.75114e-06	0.762041	0.471704	0.0317474	-2.13173	16.8639	0.89973	0.465594	0.0335613	-57.055	20.1651	0.00617163	-33.4253	7.03497	2.02104e-06	0.164776	0.0329604
cg11989257	17	63632069		CCDC46	BMI	Yes	OpenSea	3'UTR	0.850338	0.0261874	30.7695	11.7541	0.010063	0.86598	0.0180085	57.0911	21.7492	0.0102934	36.7195	10.3406	0.00038377	0.287014	0.866335	0.017173	64.2675	30.4158	0.0377613	0.866957	0.0160105	98.8263	36.4411	0.00851977	43.5626	9.45501	4.07825e-06	0.227514	0.0432267
cg24660120	17	66730363		PRKCA	BMI	Yes	OpenSea	Intergenic	0.549609	0.0518431	-24.1427	8.76754	0.00686957	0.611849	0.0382739	-29.9171	14.9911	0.0492127	-25.6144	7.56822	0.000713167	0.739514	0.603616	0.0424186	-20.8536	13.3447	0.122123	0.612642	0.0396796	-62.4764	19.9011	0.00253243	-28.2059	6.25012	6.39614e-06	0.321182	0.0465828
cg03067296	17	76274577		LOC100996291	BMI	Yes	OpenSea	TSS200	0.53404	0.0488036	-30.46	7.01425	3.08588e-05	0.625854	0.04062	-13.6859	10.1613	0.181644	-25.0466	5.7725	1.43167e-05	0.174293	0.576689	0.0520608	-15.2784	8.49142	0.0757938	0.606349	0.0483361	-44.5747	11.9061	0.000382494	-25.0915	4.43096	1.48948e-08	0.118672	0.00398999
cg19748455	17	76274856		LOC100996291	BMI	No	OpenSea	TSS1500	0.219306	0.026679	-51.4047	12.2535	5.45011e-05	0.307748	0.0341351	-19.1222	14.0415	0.176893	-37.4486	9.23237	4.98722e-05	0.0832306	0.26626	0.040925	-26.8043	14.0007	0.0591775	0.290095	0.034458	-62.5171	21.9294	0.00581359	-37.3336	7.27143	2.83209e-07	0.180398	0.0145179
cg04266152	17	77763195		LINC01987	BMI	Yes	N_Shore	Intergenic	0.0916469	0.0166727	113.286	25.1017	1.57447e-05	0.142727	0.0216255	66.8739	29.9123	0.0280258	94.1073	19.2283	9.86976e-07	0.234618	0.147242	0.0231654	23.0072	37.4066	0.540285	0.143467	0.0210736	77.1988	43.4382	0.0801415	78.9722	15.9125	6.94439e-07	0.233525	0.0199312	Probe-in-SNP
cg06991118	18	9117348		NDUFV2	BMI	Yes	OpenSea	Body	0.219182	0.0532115	-26.6964	8.66629	0.00259553	0.321275	0.0577407	-22.6744	9.60848	0.0206018	-24.8922	6.43538	0.000109721	0.755928	0.295096	0.0565929	-36.3643	11.0515	0.0014963	0.309345	0.0533087	-13.7628	15.4016	0.374787	-26.1784	5.23069	5.59277e-07	0.651284	0.0188474
cg06991118	18	9117348		NDUFV2	WC	Yes	OpenSea	Body	0.219182	0.0532115	-71.1582	22.3977	0.00191893	0.321275	0.0577407	-52.3587	24.3518	0.0344227	-62.5429	16.4852	0.000148309	0.569896	0.295096	0.0565929	-97.6069	24.8447	0.000181779	0.309345	0.0533087	-32.2564	35.0584	0.360883	-67.8042	12.7897	1.14866e-07	0.408613	0.0255436
cg09098539	18	48346473		MRO	BMI	Yes	OpenSea	TSS200	0.0665264	0.0235363	-40.6834	13.1064	0.00241232	0.161223	0.0287573	-53.5385	15.1141	0.000650356	-46.201	9.90194	3.07333e-06	0.520495	0.157617	0.0227926	-16.1957	26.3049	0.539869	0.161651	0.0298178	-47.6432	26.6102	0.0779744	-43.0358	8.75159	8.76659e-07	0.662528	0.0227262
cg18608055	19	1130866		SBNO2	BMI	Yes	OpenSea	Body	0.380906	0.0401842	-36.3221	12.1398	0.00340372	0.464721	0.0386687	-11.2428	18.6026	0.547227	-28.8316	10.1665	0.00456894	0.258888	0.436499	0.0458841	-46.6021	13.4842	0.00088506	0.451243	0.0431312	-69.4935	19.3164	0.000614701	-40.4088	7.48374	6.68087e-08	0.168204	0.00891165
cg12170787	19	1130965		SBNO2	BMI	No	OpenSea	Body	0.37114	0.0349777	-41.955	13.4066	0.0022289	0.471773	0.0381608	-7.55281	15.6286	0.630163	-27.3713	10.1756	0.00714757	0.0947742	0.445011	0.041918	-41.945	13.9609	0.00356365	0.455154	0.0405851	-53.4043	19.9618	0.00940445	-35.4707	7.6033	3.08359e-06	0.21706	0.040246	Probe-in-SNP
cg07162647	19	40466275		SPTBN4	BMI	Yes	OpenSea	Intergenic	0.571459	0.0302869	-31.775	11.1769	0.00530623	0.655448	0.0298358	-46.0544	16.5764	0.00673918	-36.2379	9.26709	9.21488e-05	0.475079	0.643511	0.0337778	-32.5133	18.4134	0.0813034	0.649947	0.0312454	-45.5647	21.5597	0.0383493	-36.7801	7.72781	1.94122e-06	0.865351	0.0329604
cg02727566	19	40718426		MAP3K10	BMI	No	N_Shore	Body	0.646254	0.0323061	38.6443	9.55428	9.60961e-05	0.665308	0.033395	27.3955	13.439	0.0446441	34.8676	7.78695	7.54515e-06	0.495117	0.658503	0.0333509	-2.56452	19.9397	0.89799	0.663253	0.0352823	51.6804	20.8057	0.0155396	32.2731	6.84916	2.45325e-06	0.212378	0.0354595
cg03164238	19	54494652		CACNG6	BMI	Yes	Island	TSS1500	0.131561	0.0459013	-12.9162	6.95021	0.0657163	0.360155	0.0735135	-15.2072	5.26668	0.00493727	-14.3716	4.19763	0.00061768	0.79276	0.364829	0.0839127	-10.8508	5.82972	0.066422	0.358756	0.0772608	-17.837	7.37648	0.0183698	-13.9899	3.09262	6.07848e-06	0.887396	0.0465828
cg01449341	19	55044295		KIR3DX1	BMI	Yes	OpenSea	Body	0.726096	0.0469932	-35.8857	8.59205	5.84828e-05	0.780709	0.0390623	-26.9265	14.3422	0.0639293	-33.5195	7.37063	5.42323e-06	0.592048	0.796266	0.031887	-15.7063	18.2736	0.392662	0.761751	0.042161	-25.888	18.9251	0.175977	-30.4339	6.42903	2.20324e-06	0.760289	0.0340499
cg01449341	19	55044295		KIR3DX1	WC	Yes	OpenSea	Body	0.726096	0.0469932	-88.45	22.4231	0.000139118	0.780709	0.0390623	-91.1281	35.5428	0.0121303	-89.2124	18.9645	2.54885e-06	0.949187	0.796266	0.031887	-76.1166	41.4418	0.0700136	0.761751	0.042161	-52.7241	43.2162	0.226804	-82.2444	16.0166	2.82207e-07	0.890102	0.0377984
cg27594248	20	46489195		MKRN7P	BMI	Yes	OpenSea	Intergenic	0.610803	0.0456862	-41.321	8.55143	4.28617e-06	0.705615	0.029212	-28.7605	19.0538	0.13494	-39.2152	7.80172	4.9956e-07	0.54756	0.69491	0.0342094	8.92246	15.917	0.576684	0.697493	0.0356032	-33.4224	20.3692	0.105589	-30.2641	6.62461	4.91377e-06	0.0511682	0.0432267
cg17658854	20	57462798		GS	BMI	Yes	N_Shore	3'UTR; TSS1500; Body	0.681412	0.0301888	17.5797	10.5722	0.0991183	0.74111	0.0245566	49.9867	16.3082	0.00292541	27.169	8.87115	0.00219404	0.0954274	0.742766	0.0235341	34.3628	19.8481	0.0873039	0.744059	0.0251738	80.4323	22.3233	0.000604116	34.4229	7.61342	6.1448e-06	0.0527097	0.0465828
cg16826172	20	60907680		MIR4758	BMI	Yes	S_Shore	TSS200; Body	0.583591	0.0475725	-30.1487	9.20191	0.00139691	0.660722	0.0403766	-49.9631	13.3037	0.000317943	-36.5607	7.56797	1.35863e-06	0.220606	0.675998	0.0410087	-17.6816	16.8586	0.29746	0.666784	0.0441342	1.79071	19.1207	0.925669	-29.3359	6.49384	6.25729e-06	0.136281	0.0465828
cg07015927	21	39493537		DSCR8	BMI	No	OpenSea	TSS200	0.723677	0.0613264	18.2021	5.1814	0.000638183	0.678592	0.0332942	12.8708	11.7631	0.27701	17.3358	4.74177	0.000256211	0.678308	0.680544	0.0328593	34.6026	13.3916	0.0116119	0.681474	0.0348093	24.2553	15.442	0.121025	19.6457	4.29358	4.74881e-06	0.626783	0.0432267	Cross-Hybridising Probe
cg00553917	21	39713573		LINC01423	BMI	Yes	OpenSea	Body	0.75081	0.0312803	-59.1136	11.1644	5.93044e-07	0.824217	0.0209638	-11.8179	23.0933	0.610171	-50.1537	10.0514	6.04678e-07	0.065204	0.826944	0.0192976	-36.0516	29.9092	0.23166	0.825695	0.0236837	-31.1884	33.9862	0.362128	-47.445	9.17408	2.32057e-07	0.278542	0.0145179
cg19626004	21	42935038		ERVH48-1	WC	Yes	OpenSea	Intergenic	0.765281	0.0543835	-31.6099	16.0838	0.0518298	0.834786	0.0621559	-72.6572	13.8989	1.2349e-06	-55.1088	10.5163	1.60294e-07	0.0534849	0.840002	0.0180246	55.2481	62.6452	0.380495	0.840458	0.0176836	-78.4191	85.4919	0.362341	-52.4661	10.2957	3.47049e-07	0.0771605	0.0398429	Probe-in-SNP
cg11441704	21	45145759		PDXK	BMI	Yes	N_Shelf	Body	0.128591	0.0199437	92.8703	29.3482	0.00199685	0.199751	0.0284291	51.28	26.2409	0.0540044	69.7576	19.5618	0.000362452	0.290773	0.196853	0.0294138	57.2955	28.5687	0.0483298	0.199619	0.0275848	85.3059	39.4668	0.0342917	68.5776	14.9395	4.42507e-06	0.692628	0.0432267
cg21005828	22	25884537		MY018B	BMI	Yes	OpenSea	Intergenic	0.616844	0.0415733	-17.2664	7.36704	0.0208393	0.703524	0.0313399	-37.8846	11.5161	0.00146679	-23.2539	6.20584	0.000178897	0.131509	0.704207	0.0345185	-21.5968	14.1399	0.130664	0.717842	0.033764	-37.5007	16.0857	0.022801	-24.5967	5.35811	4.42081e-06	0.390091	0.0432267
cg04907844	22	32957067		SYN3	BMI	Yes	OpenSea	Body	0.733312	0.0348623	-44.1547	10.5407	5.5791e-05	0.780049	0.0272849	-37.49	18.5459	0.0464146	-42.5275	9.16396	3.47185e-06	0.754717	0.784601	0.0257734	-44.8059	21.5324	0.0406876	0.780867	0.0222306	-34.9291	31.093	0.265348	-42.3324	8.13815	1.97448e-07	0.982589	0.0145179
cg06909689	22	46266303		TTC38	BMI	Yes	S_Shelf	Intergenic	0.782793	0.0484678	28.8023	6.04003	5.57675e-06	0.829351	0.0357	13.6463	10.9926	0.21791	25.2876	5.29357	1.77886e-06	0.22691	0.829458	0.030946	3.2331	15.6704	0.837073	0.836564	0.0289614	12.8768	19.563	0.512685	22.4027	4.85805	3.99874e-06	0.32197	0.0432267
CpGs on 450k array are bold, and obesity-related genes are bold.
Abbreviations: Chr, Chromosome; S_Shore, South Shore; N_Shore, North Shore; Body, gene body; TSS1500, within 1500 bp from transcription start site; TSS200, within 200bp from transcription start site; UTR, untrasnlated regions; FDR, false discovery rate; SE, standard error; Phet, p-value for heterogeneity test

## Sheet: S4
Supplementary Table 4. Summary of lookups of previously reported association results in our trans-ethnic meta-analysis
CpG	Chr	Position	Previously reported			Trans-ethnic meta-analysis			Consistency in direction of effect
			Effect	P-value	Source	Effect	SE	P-value
cg21815220	1	1150410	-0.00059	3.1e-10	Sun. et al	-34.1187	9.32499	0.000253351	Yes
cg17084044	1	1150416	-0.00049	2.2e-08	Sun. et al	-8.73331	6.5046	0.179389	Yes
cg09315878	1	1152580	1.7	6.7e-11	Wahl. et al	-15.1825	13.4196	0.257902	Yes
cg09315878	1	1152580	-0.0011	6.8e-13	Sun. et al	-15.1825	13.4196	0.257902	Yes
cg14531564	1	1154853	-0.00064	6.3e-07	Sun. et al	-10.0693	6.49621	0.121135	Yes
cg09276842	1	1155026	5	4.5e-09	Wahl. et al	-7.79466	7.64204	0.307742	Yes
cg09276842	1	1155026	-0.00054	3.1e-13	Sun. et al	-7.79466	7.64204	0.307742	Yes
cg09469355	1	2161886	-0.00072	6.7e-09	Sun. et al	-28.7934	6.41563	7.18898e-06	Yes
cg08884752	1	2162001	-0.0005	3.4e-06	Sun. et al	-20.4374	5.69881	0.000335446	Yes
cg04921646	1	2851502	-0.00039	1.2e-06	Sun. et al	-13.4809	6.82796	0.0483403	Yes
cg16395997	1	3562798	2.6	5.5e-09	Wahl. et al	19.0091	5.84813	0.00115219	Yes
cg16395997	1	3562798	0.00073	9.9e-08	Sun. et al	19.0091	5.84813	0.00115219	Yes
cg00826902	1	3563954	0.00076	9.9e-10	Sun. et al	8.27358	4.54351	0.0686119	Yes
cg11832534	1	3563998	2	1.1e-13	Wahl. et al	11.31	5.81611	0.0518234	Yes
cg11832534	1	3563998	0.00063	6.2e-08	Sun. et al	11.31	5.81611	0.0518234	Yes
cg05399785	1	3564031	0.00069	2e-07	Sun. et al	13.4151	7.35649	0.0682164	Yes
cg08648047	1	11028561	1.9	1.7e-11	Wahl. et al	0.851331	9.44746	0.928198	Yes
cg03885055	1	16723232	3.8	1.8e-10	Wahl. et al	-18.1617	8.00928	0.023355	Yes
cg03513388	1	17599362	-0.00048	1.9e-06	Sun. et al	-11.3427	8.98876	0.206992	Yes
cg10227880	1	24201771	-0.00031	4.4e-07	Sun. et al	-25.0115	7.85801	0.00145793	Yes
cg22499893	1	24307535	0.00093	2.2e-10	Sun. et al	-5.50078	5.02581	0.273733	No
ch.1.839062R	1	25282539	-0.00035	1.6e-08	Sun. et al	-30.6389	16.9564	0.070774	Yes
cg26161057	1	27881600	-0.00037	4.5e-10	Sun. et al	-0.096122	6.36623	0.987953	Yes
cg16815882	1	35908609	3.6	2e-08	Wahl. et al	23.0257	10.7449	0.032118	Yes
cg17971578	1	36852463	2.2	1.5e-10	Wahl. et al	-22.8149	8.92211	0.0105544	Yes
cg08876103	1	39572323	-0.00077	7.9e-08	Sun. et al	-23.7027	7.98227	0.00298369	Yes
cg27547344	1	43765617	3.1	3.3e-09	Wahl. et al	11.6787	9.64264	0.225837	Yes
cg17901584	1	55353706	2	3.7e-19	Wahl. et al	-23.3269	5.53265	2.48422e-05	Yes
cg16594806	1	59473943	2.6	3.4e-16	Wahl. et al	-15.436	5.2172	0.00308958	Yes
cg00575674	1	61314297	-0.00093	5.2e-06	Sun. et al	-3.24956	4.84686	0.502574	Yes
cg25001190	1	61668835	1.9	1.9e-11	Wahl. et al	-6.52546	3.85071	0.0901485	Yes
cg25001190	1	61668835	-0.00087	1e-07	Sun. et al	-6.52546	3.85071	0.0901485	Yes
cg16724148	1	100326338	0.00067	1.7e-07	Sun. et al	13.5799	5.08627	0.00758722	Yes
cg03050965	1	101705237	4.9	2.7e-08	Wahl. et al	-8.5902	8.52281	0.313499	Yes
cg03050965	1	101705237	-0.00041	6.8e-07	Sun. et al	-8.5902	8.52281	0.313499	Yes
cg03725309	1	109757585	3.2	9e-19	Wahl. et al	-30.5602	10.1638	0.00264052	Yes
cg13174306	1	115822971	-0.00048	3.4e-09	Sun. et al	-9.65034	5.36281	0.0719406	Yes
cg04880253	1	116219479	-0.00048	2.6e-08	Sun. et al	-1.23308	6.3374	0.845729	Yes
cg16246545	1	120255941	1.8	1.8e-18	Wahl. et al	-8.13339	5.15076	0.114321	Yes
cg14476101	1	120255992	1.6	1.5e-28	Wahl. et al	-7.94796	3.57962	0.0263959	Yes
cg10505902	1	144892111	2.4	2.4e-13	Wahl. et al	-21.2824	7.72293	0.00585584	Yes
cg13997435	1	153538406	3.4	2.7e-15	Wahl. et al	-25.025	8.01048	0.00178391	Yes
cg22700686	1	153538764	3.4	5.7e-15	Wahl. et al	-23.2551	10.5371	0.0273149	Yes
cg24678869	1	153919638	3.4	1.3e-09	Wahl. et al	-1.52816	9.42906	0.871251	No
cg22441770	1	153929592	2.6	1.9e-10	Wahl. et al	2.89126	7.71761	0.707934	Yes
cg24935121	1	155022635	-0.00056	6.1e-09	Sun. et al	-1.05366	9.49349	0.911626	Yes
cg07207669	1	155102388	-0.00079	8.8e-10	Sun. et al	-12.8656	5.06989	0.0111598	Yes
cg12593793	1	156074135	2.7	4.5e-33	Wahl. et al	-14.7007	6.64489	0.0269437	Yes
cg12593793	1	156074135	-0.001	6.7e-18	Sun. et al	-14.7007	6.64489	0.0269437	Yes
cg08881019	1	156096178	4.2	9.1e-11	Wahl. et al	-18.9212	13.5706	0.163232	Yes
cg25217710	1	156609523	3.4	4.2e-13	Wahl. et al	8.24126	7.21531	0.253375	Yes
cg10636246	1	159046973	2.1	3.5e-14	Wahl. et al	-6.00395	5.14093	0.242858	Yes
cg07202479	1	159174162	2.2	4.6e-16	Wahl. et al	-14.3368	7.65104	0.0609525	Yes
cg09554443	1	167487762	2.1	8.2e-13	Wahl. et al	-15.005	5.7405	0.00895211	Yes
cg22626683	1	172903051	-0.00098	6.2e-10	Sun. et al	-4.0716	3.76322	0.279276	Yes
cg04086394	1	193082764	0.00042	3e-10	Sun. et al	1.11851	5.10692	0.826636	Yes
cg22341908	1	197747884	-0.00062	9.4e-08	Sun. et al	-18.4989	8.3945	0.0275463	Yes
cg22534374	1	201511610	1.2	2.6e-12	Wahl. et al	-10.1835	4.53007	0.024577	Yes
cg12467090	1	204459139	0.00041	1.4e-07	Sun. et al	0.851514	6.19078	0.8906	Yes
cg10717869	1	205780912	3.1	8.9e-17	Wahl. et al	5.86928	7.39211	0.4272	Yes
cg16680125	1	206782805	-0.00051	3.6e-07	Sun. et al	-12.2855	5.80335	0.0342627	Yes
cg15323828	1	226053673	2.6	1.5e-10	Wahl. et al	-4.7498	6.41759	0.459226	Yes
cg01101459	1	234871477	2.1	4.2e-14	Wahl. et al	20.9216	7.78406	0.00719364	Yes
cg01101459	1	234871477	0.00079	4.5e-10	Sun. et al	20.9216	7.78406	0.00719364	Yes
cg00851028	1	234905772	3.4	1.5e-17	Wahl. et al	3.32073	6.65525	0.617805	Yes
cg09823288	1	239552128	-0.0015	1e-11	Sun. et al	-3.29065	2.94611	0.264017	Yes
cg23902264	1	241815413	0.00067	2.2e-09	Sun. et al	22.456	6.30447	0.000368159	Yes
cg00864945	1	247291374	0.0015	1e-06	Sun. et al	0.180776	5.3818	0.973204	Yes
cg13139542	2	8242815	0.00063	9.5e-08	Sun. et al	9.50861	7.49691	0.204677	Yes
cg16408555	2	8787097	-0.00053	1.8e-09	Sun. et al	-15.101	8.416	0.0727622	Yes
cg26823535	2	11881420	-0.00028	3.9e-08	Sun. et al	-3.35232	7.80143	0.66741	Yes
cg02560388	2	11969958	1.9	4.3e-11	Wahl. et al	-35.3242	8.87859	6.93277e-05	Yes
cg23101885	2	17696025	-0.00064	2e-08	Sun. et al	-8.9011	4.49807	0.0478304	Yes
cg24426483	2	20738271	-0.00036	3e-09	Sun. et al	-6.19565	8.72158	0.477467	Yes
cg00050692	2	25524877	-0.00058	3.5e-07	Sun. et al	-36.8741	10.0842	0.000255549	Yes
cg06470727	2	26723062	-0.00053	4.8e-07	Sun. et al	-15.1908	7.39	0.0398226	Yes
cg04011474	2	28904455	2.7	6.3e-14	Wahl. et al	-22.6956	5.58821	4.87932e-05	Yes
cg14620184	2	29941470	0.00055	3.1e-07	Sun. et al	1.92793	4.62707	0.676925	Yes
ch.2.30415474F	2	30561970	5.7	1.3e-11	Wahl. et al	-26.0814	15.7279	0.0972593	Yes
cg23371680	2	31511030	-0.00065	3.1e-12	Sun. et al	-1.01023	4.74075	0.831253	Yes
cg16163382	2	37938640	2.6	5.5e-14	Wahl. et al	-28.8963	16.263	0.0755983	Yes
cg16163382	2	37938640	-0.00057	4.8e-10	Sun. et al	-28.8963	16.263	0.0755983	Yes
cg27293155	2	38044012	0.0007	1.2e-08	Sun. et al	6.03734	5.67186	0.287131	Yes
cg02893429	2	38404263	-0.00084	4.2e-10	Sun. et al	-22.5216	5.19719	1.4681e-05	Yes
cg21484910	2	40097661	-0.00036	7.6e-07	Sun. et al	-6.83488	6.80008	0.31484	Yes
cg26253134	2	70751721	3.2	7.3e-18	Wahl. et al	-11.6775	11.6996	0.318228	Yes
cg17863076	2	79312664	-0.00045	6.4e-09	Sun. et al	-10.6118	7.67471	0.166757	Yes
cg21512179	2	85971548	-0.00054	3.5e-08	Sun. et al	-13.7103	6.2565	0.0284248	Yes
cg10389138	2	85998068	-0.00035	1.3e-06	Sun. et al	-7.96372	6.81341	0.242472	Yes
cg21946195	2	86012225	-0.00073	1.4e-08	Sun. et al	-3.37477	6.08726	0.579306	Yes
cg06629453	2	98852910	0.00043	2.1e-07	Sun. et al	-3.03728	8.34361	0.715839	No
cg13758186	2	101959136	-0.0005	7.7e-07	Sun. et al	-13.9493	6.87884	0.042575	Yes
cg25570328	2	108903952	2.9	9.9e-10	Wahl. et al	-9.20393	8.28255	0.266463	Yes
cg24743301	2	112945506	0.00067	3.3e-06	Sun. et al	10.9685	4.96036	0.0270198	Yes
cg09152259	2	128156114	1.7	1.3e-20	Wahl. et al	-17.0611	6.74997	0.011485	Yes
cg13700939	2	128166166	-0.00076	6.9e-08	Sun. et al	-11.5049	5.04883	0.0226834	Yes
cg06202737	2	128166279	-0.001	1.8e-07	Sun. et al	-8.34192	5.14136	0.104694	Yes
cg15357118	2	128927972	2.5	1.2e-15	Wahl. et al	8.35151	6.4257	0.193702	Yes
cg15357118	2	128927972	0.00075	5e-11	Sun. et al	8.35151	6.4257	0.193702	Yes
cg12157646	2	133189699	-0.00075	1e-06	Sun. et al	-6.38925	4.36754	0.143496	Yes
cg03327570	2	145304883	2.5	1.1e-18	Wahl. et al	-4.81061	4.64551	0.300417	Yes
cg17178175	2	178109973	2	9.1e-15	Wahl. et al	-10.6105	6.30013	0.0921501	Yes
cg09613192	2	181388538	1.7	1.3e-12	Wahl. et al	2.474	4.73786	0.601547	Yes
cg09613192	2	181388538	0.00087	1.9e-07	Sun. et al	2.474	4.73786	0.601547	Yes
cg19351166	2	209133632	0.00046	2.9e-06	Sun. et al	18.8678	7.44299	0.0112454	Yes
cg19373099	2	210008092	1.3	6.3e-14	Wahl. et al	4.5635	3.55146	0.198805	Yes
cg19373099	2	210008092	0.0015	7.8e-12	Sun. et al	4.5635	3.55146	0.198805	Yes
cg00634542	2	219254588	2.6	2.7e-09	Wahl. et al	5.09709	7.34879	0.487936	Yes
cg20992319	2	225813194	0.00035	1.2e-06	Sun. et al	6.86101	3.92448	0.0804192	Yes
cg24549702	2	235364440	0.00038	3.2e-07	Sun. et al	0.679002	6.22926	0.913201	Yes
cg02778243	2	239563383	-0.00036	1.3e-06	Sun. et al	-8.59371	6.97189	0.217716	Yes
cg08440077	2	241854588	-0.0005	2.4e-07	Sun. et al	-3.08563	6.5069	0.635351	Yes
cg13135455	2	241860318	-0.00043	1.7e-06	Sun. et al	-12.0701	6.26054	0.0538594	Yes
cg19710184	2	242805378	-0.00062	1.9e-11	Sun. et al	-4.90521	10.3832	0.636627	Yes
cg23032421	3	3152038	3.1	1.7e-11	Wahl. et al	-11.9615	5.72047	0.0365273	Yes
cg19001290	3	14602840	-0.00049	4e-08	Sun. et al	-11.3099	6.99261	0.105789	Yes
cg17687451	3	29227007	-0.00047	2.6e-07	Sun. et al	-5.74189	3.79635	0.130413	Yes
cg15171154	3	30722557	0.00045	3.3e-09	Sun. et al	-0.0311325	6.28975	0.996051	No
cg00138407	3	47386505	2.4	7.9e-09	Wahl. et al	-2.96209	5.89542	0.615359	No
cg03484180	3	49967517	-0.00075	2e-07	Sun. et al	-8.63562	5.03457	0.0862971	Yes
cg24632873	3	50561368	-0.00045	6.3e-07	Sun. et al	-17.7248	7.38578	0.0164017	Yes
cg00108715	3	52565015	3.2	1.7e-12	Wahl. et al	6.72992	5.76609	0.243148	Yes
cg27125504	3	52865637	-0.00046	2.2e-07	Sun. et al	-16.9777	6.02734	0.00485069	Yes
cg15689036	3	55743535	-0.00032	1.6e-06	Sun. et al	-9.82161	5.80562	0.0906952	Yes
cg07391913	3	56818298	-0.00053	1.7e-06	Sun. et al	-37.811	10.1476	0.000194472	Yes
cg22012981	3	58522689	1.5	4.9e-12	Wahl. et al	-4.73013	6.30961	0.453453	No
cg10549088	3	64277154	1.8	2.8e-08	Wahl. et al	6.10191	6.23287	0.327586	Yes
cg21550580	3	65755382	-0.00062	9.6e-08	Sun. et al	-14.3652	5.9163	0.0151793	Yes
cg18194850	3	67699305	0.00081	5.1e-09	Sun. et al	-1.14954	3.74224	0.758706	No
cg12992827	3	101901234	1.9	3.9e-15	Wahl. et al	-5.69416	3.88297	0.142527	Yes
cg12992827	3	101901234	-0.0011	3e-11	Sun. et al	-5.69416	3.88297	0.142527	Yes
cg23719209	3	105333123	-0.0007	1.4e-08	Sun. et al	-2.11113	5.35823	0.693583	Yes
cg05894970	3	119041204	-0.0006	5.5e-08	Sun. et al	-22.4985	7.89106	0.00435625	Yes
cg23232188	3	121556543	2.5	1.7e-15	Wahl. et al	18.1371	6.86497	0.00824215	Yes
cg27182923	3	123129387	-0.00036	2.9e-06	Sun. et al	-26.3196	9.00438	0.00346704	Yes
cg16846518	3	128062608	2.6	1e-09	Wahl. et al	-8.3809	6.75127	0.214465	Yes
cg25197194	3	128758787	1.8	2.5e-09	Wahl. et al	-6.92486	4.34418	0.110924	Yes
cg01671681	3	155421735	-0.00079	2.4e-10	Sun. et al	-6.79981	4.21505	0.106697	Yes
cg00673344	3	156807691	2.7	8.9e-10	Wahl. et al	-21.432	9.47311	0.0236727	Yes
cg18098839	3	167742700	2.2	2.7e-19	Wahl. et al	-44.0585	12.1001	0.000271401	Yes
cg02417857	3	181326706	1.5	3.3e-12	Wahl. et al	2.65523	3.37878	0.431954	Yes
cg02417857	3	181326706	0.0012	2.7e-13	Sun. et al	2.65523	3.37878	0.431954	Yes
cg15721584	3	181326755	1.3	6.6e-21	Wahl. et al	10.7642	3.77639	0.00436658	Yes
cg15721584	3	181326755	0.0015	1.2e-11	Sun. et al	10.7642	3.77639	0.00436658	Yes
cg09831562	3	181327125	2	3.8e-15	Wahl. et al	10.3925	3.93944	0.00833811	Yes
cg09831562	3	181327125	0.001	5.4e-11	Sun. et al	10.3925	3.93944	0.00833811	Yes
cg10513161	3	183705727	3.7	1.8e-10	Wahl. et al	13.9096	6.72406	0.0385805	Yes
cg24960291	3	185538892	-0.00065	3.6e-06	Sun. et al	3.70801	5.58793	0.506962	No
cg16764781	3	189347820	0.0011	7e-06	Sun. et al	8.04363	4.32564	0.0629529	Yes
cg21723486	3	189349323	0.0015	5.1e-06	Sun. et al	5.49373	3.37225	0.103292	Yes
cg18513344	3	195531298	2	5.9e-18	Wahl. et al	-32.2791	11.2491	0.00411146	Yes
cg18513344	3	195531298	-0.00067	4.5e-10	Sun. et al	-32.2791	11.2491	0.00411146	Yes
cg00741986	4	2748332	-0.00074	2.1e-11	Sun. et al	-23.7132	7.1652	0.000934636	Yes
cg05337137	4	6223463	0.00052	1.5e-07	Sun. et al	27.2697	12.1719	0.0250657	Yes
cg10438589	4	14531493	2.3	9.5e-11	Wahl. et al	4.73679	5.90348	0.422337	Yes
cg13480465	4	16795757	-0.00053	4.3e-08	Sun. et al	-9.35023	5.40777	0.0838026	Yes
cg17593512	4	40441513	-0.00035	3.6e-06	Sun. et al	-3.45294	5.68792	0.543807	Yes
cg03640051	4	42657689	-0.00058	3.5e-06	Sun. et al	-24.4601	7.58964	0.00126935	Yes
cg22779039	4	52921007	-0.0004	3.4e-07	Sun. et al	-12.638	6.01674	0.035687	Yes
cg20729460	4	62076499	-0.00045	4e-07	Sun. et al	-0.557689	6.05299	0.926591	Yes
cg06856891	4	74903507	-0.00072	6.4e-08	Sun. et al	-3.69308	7.18803	0.607405	Yes
cg03303585	4	75585178	-0.00096	1.5e-11	Sun. et al	-12.0674	4.14685	0.00361404	Yes
cg22017213	4	86851225	-0.00063	6.2e-16	Sun. et al	1.10522	8.81707	0.900246	No
cg06567920	4	129582864	-0.00061	1.1e-08	Sun. et al	-17.0377	5.64387	0.00253777	Yes
cg06690548	4	139162808	0.9	2.5e-21	Wahl. et al	-8.07951	7.03621	0.250855	Yes
cg05647891	4	153346037	0.00076	9.6e-07	Sun. et al	8.13057	3.70862	0.0283549	Yes
cg02872868	4	186565192	-0.00054	1.6e-07	Sun. et al	-8.09347	6.05553	0.181372	Yes
cg05661533	5	1495043	0.00071	5e-07	Sun. et al	6.95059	6.58863	0.291454	Yes
cg11080651	5	10445523	4.1	7.2e-10	Wahl. et al	-9.47669	14.6102	0.516576	Yes
cg13276570	5	10567643	1.2	3.3e-11	Wahl. et al	-3.00096	9.73276	0.757827	No
cg17320136	5	10567905	3.3	2.1e-10	Wahl. et al	6.00168	7.80804	0.442099	Yes
cg22143698	5	10608058	2.6	1.6e-08	Wahl. et al	12.641	6.89222	0.0666401	Yes
cg10179300	5	14147618	2.6	2.2e-15	Wahl. et al	1.38456	3.54471	0.696093	Yes
cg08761073	5	35066008	-0.00027	2.6e-06	Sun. et al	-11.5563	8.68129	0.183132	Yes
cg17680767	5	73623208	-0.00069	3.4e-08	Sun. et al	-13.3804	6.84802	0.0507114	Yes
cg08356262	5	75838704	-0.00069	2.2e-07	Sun. et al	4.58096	6.45908	0.478183	No
cg21494379	5	88275243	-0.00065	9.2e-07	Sun. et al	-2.59338	8.23136	0.752715	Yes
cg21137557	5	115314451	-0.00049	9.6e-08	Sun. et al	-6.93951	5.69632	0.223131	Yes
cg27020362	5	138723394	-0.00064	6.3e-08	Sun. et al	-2.89392	4.39933	0.51066	Yes
cg24113496	5	138725830	-0.00052	6.7e-07	Sun. et al	-18.4997	12.3176	0.133127	Yes
cg04232128	5	138861241	3.8	1e-11	Wahl. et al	-13.7652	12.7006	0.278443	Yes
cg16983159	5	138862441	-0.0003	6.2e-07	Sun. et al	-26.8423	18.0203	0.13634	Yes
cg12307314	5	142206724	-0.00063	8e-09	Sun. et al	-6.23416	12.4897	0.617679	Yes
cg17342132	5	142780254	0.00033	4.6e-07	Sun. et al	-2.55119	7.3326	0.727898	No
cg00227093	5	149979838	-0.0009	1.2e-11	Sun. et al	-10.2024	5.7735	0.0772107	Yes
cg15989436	5	150465875	-0.00083	8.9e-10	Sun. et al	-11.7875	7.07694	0.0957902	Yes
cg18374914	5	156513860	-0.00045	2.5e-10	Sun. et al	-5.56145	7.20111	0.439934	Yes
cg26645237	5	157733288	-0.00043	5.1e-07	Sun. et al	-10.0807	6.66686	0.13052	Yes
cg26403843	5	158634085	1.3	1e-27	Wahl. et al	3.40468	4.10208	0.406545	Yes
cg05600609	5	167315790	-0.00042	2.8e-08	Sun. et al	-11.9304	7.17663	0.0964344	Yes
cg11927233	5	170816542	1.6	3.3e-14	Wahl. et al	1.80427	5.27164	0.732156	Yes
cg15901722	5	175974973	-0.0008	1.6e-09	Sun. et al	-12.9818	8.80521	0.140392	Yes
cg25368647	5	176736591	-0.00093	4.3e-09	Sun. et al	-10.0838	5.37458	0.0606267	Yes
cg02286155	5	176826262	3.3	2e-13	Wahl. et al	8.69084	8.32466	0.296491	Yes
cg22590032	5	180050565	2.1	2.9e-12	Wahl. et al	23.9184	14.8089	0.10628	Yes
cg09222732	6	466893	4.4	4.7e-12	Wahl. et al	-4.64356	7.01972	0.508291	Yes
cg10975897	6	15504844	2.1	6e-12	Wahl. et al	-9.00919	6.21345	0.147073	Yes
cg12577411	6	15551489	-0.00063	3.9e-09	Sun. et al	-1.32478	5.65445	0.81476	Yes
cg24776142	6	16513829	0.00056	3e-06	Sun. et al	2.23684	6.90863	0.746109	Yes
cg15250073	6	16769480	-0.00026	4.6e-06	Sun. et al	0.565826	15.7558	0.971352	No
cg22753611	6	17472892	0.00091	9.1e-11	Sun. et al	14.7587	4.35261	0.000696944	Yes
cg08324157	6	23455043	-0.00053	1.3e-07	Sun. et al	-5.57465	5.91856	0.346247	Yes
cg04424621	6	27101941	-0.00076	6.5e-10	Sun. et al	-12.6121	9.62099	0.189894	Yes
cg00094412	6	29592854	2.7	1.6e-13	Wahl. et al	-14.2385	6.06252	0.0188436	Yes
cg19573580	6	30706717	0.00037	8.4e-09	Sun. et al	5.92275	6.14263	0.334943	Yes
cg06434490	6	31494261	-0.00059	1.1e-07	Sun. et al	-9.7382	4.28482	0.0230428	Yes
cg27490128	6	31560441	0.00032	1.1e-07	Sun. et al	-6.20172	7.03515	0.37803	No
cg10970124	6	31634602	3.3	6.1e-11	Wahl. et al	8.10834	16.4805	0.622723	Yes
cg13123009	6	31681882	2.9	2.4e-13	Wahl. et al	26.3507	8.33327	0.00156629	Yes
ch.6.33611621F	6	33503643	-0.00029	1.3e-06	Sun. et al	-13.0691	16.6188	0.431632	Yes
cg25207224	6	34211189	-0.00055	1.1e-08	Sun. et al	-14.845	7.00162	0.0339875	Yes
cg14375205	6	36618002	-0.00071	5.4e-09	Sun. et al	-5.48833	6.38622	0.390119	Yes
cg03957124	6	37016869	3.4	6.7e-10	Wahl. et al	-14.8184	9.24674	0.109032	Yes
cg02680909	6	39899321	-0.0006	2.2e-08	Sun. et al	-10.4965	6.20897	0.0909241	Yes
ch.6.41978480R	6	41870502	-0.00023	2.5e-06	Sun. et al	-43.5177	20.2874	0.0319481	Yes
cg12269535	6	43142014	-0.0011	2.9e-14	Sun. et al	-15.3822	4.66564	0.000977513	Yes
cg01749249	6	43252541	-0.00054	4.6e-07	Sun. et al	-1.63511	5.17123	0.751856	Yes
cg18120259	6	43894639	1.9	2.8e-17	Wahl. et al	-17.229	7.74518	0.0261164	Yes
cg06560379	6	44231305	4.7	5.3e-17	Wahl. et al	-23.8494	11.8806	0.0447051	Yes
cg06560379	6	44231305	-0.00036	1.2e-08	Sun. et al	-23.8494	11.8806	0.0447051	Yes
cg00170295	6	46720370	-0.00054	1.9e-08	Sun. et al	-6.25089	4.41368	0.156701	Yes
cg15391590	6	52913427	-0.00032	1.4e-06	Sun. et al	-16.2849	15.0566	0.279437	Yes
cg04708601	6	101880078	-0.0007	2.3e-08	Sun. et al	-6.4062	5.4744	0.241916	Yes
cg22693055	6	107897986	-0.00053	1.3e-09	Sun. et al	3.04976	7.57572	0.687264	No
cg17738521	6	143224179	-0.00043	7.7e-07	Sun. et al	-13.3705	8.6714	0.123096	Yes
cg15559674	6	149803426	-0.00035	2.6e-08	Sun. et al	-17.4692	13.0547	0.180847	Yes
cg06762457	6	149806635	-0.00085	6.6e-08	Sun. et al	-4.99201	3.6176	0.16761	Yes
cg12106976	6	152002859	0.00065	1.8e-06	Sun. et al	7.50868	5.42639	0.16644	Yes
cg05171584	6	152128535	0.00058	6.3e-07	Sun. et al	2.08736	9.448	0.825146	Yes
cg06012428	6	157477204	3.3	5e-09	Wahl. et al	-13.4162	7.54946	0.0755498	Yes
cg25376310	6	158018910	-0.00068	1e-07	Sun. et al	-13.8099	8.28604	0.0955859	Yes
cg03940776	6	158490013	4	3.3e-16	Wahl. et al	-18.6784	10.0104	0.062055	Yes
cg03940776	6	158490013	-0.00061	1.5e-09	Sun. et al	-18.6784	10.0104	0.062055	Yes
cg17501210	6	166970252	1.9	7.7e-38	Wahl. et al	-18.2008	3.98526	4.94706e-06	Yes
cg17501210	6	166970252	-0.0016	2.3e-21	Sun. et al	-18.2008	3.98526	4.94706e-06	Yes
cg01538605	6	169285957	-0.00053	4e-08	Sun. et al	-11.0722	5.56591	0.0466698	Yes
cg08972190	7	2138995	4.3	7.3e-16	Wahl. et al	18.9136	8.3842	0.0240796	Yes
cg08972190	7	2138995	0.00067	1.9e-12	Sun. et al	18.9136	8.3842	0.0240796	Yes
cg05095590	7	2139259	1.4	1.7e-12	Wahl. et al	1.06603	3.91221	0.785246	Yes
cg25817701	7	2140143	0.00078	2.8e-08	Sun. et al	16.3761	8.27699	0.0478711	Yes
cg06430309	7	2397685	0.00049	3.1e-09	Sun. et al	5.05166	4.89574	0.302143	Yes
cg11647481	7	4781704	0.0003	3.4e-09	Sun. et al	-2.3245	7.5218	0.757295	No
cg26804423	7	8201134	3	3e-11	Wahl. et al	14.369	6.86154	0.0362484	Yes
cg26804423	7	8201134	0.00072	1.2e-12	Sun. et al	14.369	6.86154	0.0362484	Yes
cg24458314	7	18679329	-0.00052	6.1e-08	Sun. et al	0.438707	4.68486	0.925392	No
cg04939026	7	25898446	0.00061	3.4e-08	Sun. et al	11.1635	7.0446	0.113036	Yes
cg08822075	7	26193607	-0.0013	7.8e-07	Sun. et al	-6.71663	3.19707	0.0356522	Yes
cg24469729	7	27160520	2.7	1.5e-11	Wahl. et al	4.72567	5.12824	0.35679	Yes
cg02203380	7	30173809	-0.0007	7.5e-07	Sun. et al	-4.63789	7.19308	0.519076	Yes
cg21429551	7	30635762	1	1.1e-15	Wahl. et al	-4.56875	3.35974	0.173877	Yes
cg23068772	7	30737061	2.3	4.1e-15	Wahl. et al	-5.67535	5.21619	0.276584	Yes
cg20842915	7	39665132	-0.00076	1.1e-10	Sun. et al	-4.01299	4.23883	0.34378	Yes
cg27275374	7	47539765	-0.0005	1.1e-08	Sun. et al	-16.283	5.78359	0.00487197	Yes
cg06042156	7	55661735	-0.00051	3.8e-08	Sun. et al	-19.4709	5.9086	0.000983005	Yes
cg04577162	7	73667397	3.2	9.5e-12	Wahl. et al	4.92686	7.03028	0.483424	Yes
cg07266431	7	92460113	-0.00053	1.9e-06	Sun. et al	-15.8306	9.36851	0.091072	Yes
cg20782117	7	95865631	-0.00089	5.1e-13	Sun. et al	-10.4258	6.81251	0.125921	Yes
cg23261443	7	101596340	2.5	1.7e-09	Wahl. et al	-21.7629	9.36304	0.0201074	Yes
cg22103219	7	101934892	2	5.7e-14	Wahl. et al	-16.2539	6.451	0.0117491	Yes
cg22103219	7	101934892	-0.00077	2.5e-07	Sun. et al	-16.2539	6.451	0.0117491	Yes
ch.7.102590751F	7	102803515	-0.00048	9.9e-07	Sun. et al	-23.7254	14.0117	0.0904049	Yes
cg05720226	7	116786597	3.1	2.8e-11	Wahl. et al	4.36827	6.18566	0.480068	Yes
cg06372654	7	128044655	-0.00059	7.7e-08	Sun. et al	-25.0234	7.20843	0.000517735	Yes
cg25435714	7	157083381	2.5	7.3e-10	Wahl. et al	6.51169	6.47297	0.314425	Yes
cg18172751	8	258777	-0.0005	3.9e-07	Sun. et al	-17.3191	7.33468	0.018213	Yes
cg21163717	8	21769903	-0.00061	1.3e-09	Sun. et al	-20.4665	9.70801	0.0350127	Yes
cg24531955	8	23154691	1.6	1.6e-17	Wahl. et al	-33.8372	7.95108	2.08427e-05	Yes
cg24531955	8	23154691	-0.00095	9.7e-11	Sun. et al	-33.8372	7.95108	2.08427e-05	Yes
cg13518625	8	29522838	-0.00071	1.6e-06	Sun. et al	-26.0712	8.10064	0.00128901	Yes
cg24463664	8	38160704	0.00038	2.7e-06	Sun. et al	10.8463	4.10936	0.00830509	Yes
cg02508743	8	56903623	0.00082	3e-07	Sun. et al	6.3396	7.29244	0.384662	Yes
cg05782888	8	75087963	-0.001	5.2e-11	Sun. et al	1.7264	5.91287	0.770307	No
cg25230327	8	82042993	2	7.9e-10	Wahl. et al	-16.8917	7.30246	0.0207146	Yes
cg19589396	8	103937374	2.1	3.3e-16	Wahl. et al	-14.8554	5.00547	0.00299908	Yes
cg19589396	8	103937374	-0.00081	3.1e-09	Sun. et al	-14.8554	5.00547	0.00299908	Yes
cg09384035	8	104131768	-0.001	1.8e-09	Sun. et al	-6.64284	4.69203	0.156843	Yes
cg07471614	8	125855152	3.4	6.5e-10	Wahl. et al	6.0307	6.77877	0.373656	Yes
cg13447080	8	131054408	-0.00068	3.9e-09	Sun. et al	1.84662	7.43075	0.80374	No
cg17057086	8	133456013	-0.00046	3.9e-06	Sun. et al	0.393023	4.51905	0.930695	No
cg26952928	8	142230233	2.8	4.8e-09	Wahl. et al	-0.0827328	6.25148	0.989441	No
cg25392060	8	142297121	2.6	2.6e-09	Wahl. et al	13.244	8.1592	0.104548	Yes
cg09147065	8	143815906	0.00074	1.4e-09	Sun. et al	2.76789	3.7035	0.45484	Yes
cg26361535	8	144576604	1.6	1.3e-14	Wahl. et al	9.31874	3.96187	0.0186674	Yes
cg02716826	9	33447032	1.9	3.6e-21	Wahl. et al	-37.9444	7.02389	6.58298e-08	Yes
cg13591783	9	75768868	2.5	1e-11	Wahl. et al	-19.3825	9.14429	0.0340377	Yes
cg13636014	9	84004731	-0.00055	2e-06	Sun. et al	0.32511	6.04712	0.957124	No
cg13661827	9	111885602	-0.00092	2.6e-11	Sun. et al	-23.0706	7.10208	0.00116046	Yes
cg14264316	9	134280803	2	3.6e-11	Wahl. et al	5.17409	3.40697	0.128844	Yes
cg25268422	9	136659313	-0.00031	1.8e-06	Sun. et al	-3.81588	6.43122	0.552956	Yes
cg14559176	9	138872899	1.2	7.3e-08	Wahl. et al	-17.9963	9.11108	0.0482443	No
cg13781414	9	138951648	2	1.7e-10	Wahl. et al	-9.57304	6.98315	0.170413	Yes
cg13781414	9	138951648	-0.00051	3.8e-08	Sun. et al	-9.57304	6.98315	0.170413	Yes
cg19695507	10	13526193	1.5	4.6e-10	Wahl. et al	15.4474	8.51605	0.0696897	Yes
cg19695507	10	13526193	0.00086	4.5e-10	Sun. et al	15.4474	8.51605	0.0696897	Yes
cg20130744	10	20439553	0.00059	2.1e-08	Sun. et al	1.59795	5.39233	0.766972	Yes
cg06538549	10	33244887	-0.00085	1.2e-07	Sun. et al	-13.3502	5.99808	0.0260312	Yes
cg26002437	10	45473231	-0.00032	2.4e-07	Sun. et al	-1.75697	7.44453	0.813426	Yes
cg15015416	10	49378921	-0.00045	1.3e-06	Sun. et al	-16.7504	6.92241	0.0155321	Yes
cg26033520	10	74004071	1.7	2.6e-18	Wahl. et al	10.419	5.34264	0.0511563	Yes
cg16407699	10	74020428	0.00076	3.1e-06	Sun. et al	11.5282	5.10869	0.0240343	Yes
cg04126866	10	85932763	4.6	4.9e-10	Wahl. et al	8.59744	7.59979	0.25794	Yes
cg20348000	10	88615964	0.0011	3.3e-11	Sun. et al	4.92416	4.20739	0.241856	Yes
cg16578636	10	92987457	1.2	8.2e-08	Wahl. et al	-12.9424	6.10233	0.0339314	Yes
cg07504977	10	102131012	2	4.8e-18	Wahl. et al	15.6894	5.83549	0.00717487	Yes
cg00547480	10	103875961	3.6	1.1e-09	Wahl. et al	20.9916	11.6388	0.0712956	Yes
cg00431050	10	103985730	3.8	1.9e-11	Wahl. et al	-13.9589	7.75153	0.0717356	Yes
cg27217148	10	105111158	-0.0005	2.4e-07	Sun. et al	-22.7276	11.6847	0.0517662	Yes
cg26955383	10	105218660	0.00077	6.3e-09	Sun. et al	2.72619	3.54203	0.441496	Yes
cg26878209	10	112375475	2.5	3.6e-10	Wahl. et al	10.0708	8.11694	0.21471	Yes
cg13260278	10	121265587	0.00087	4.3e-07	Sun. et al	0.872312	3.30335	0.791727	Yes
cg20608786	10	121265838	0.00035	4.4e-07	Sun. et al	7.2976	6.42938	0.256359	Yes
cg04326348	10	125188817	-0.00051	5.8e-07	Sun. et al	6.09025	4.76826	0.201515	No
cg00244001	10	126336805	4.4	4.3e-14	Wahl. et al	-19.211	14.0285	0.170866	Yes
cg00238353	10	129785537	1.8	2.7e-09	Wahl. et al	11.1519	4.76846	0.0193526	Yes
cg16606347	10	131749788	-0.00031	2e-06	Sun. et al	-18.9657	9.19582	0.0391674	Yes
cg10927968	11	1807333	1.8	2e-15	Wahl. et al	0.873276	5.89941	0.882321	Yes
cg23190089	11	2920209	-0.00052	6.1e-09	Sun. et al	-11.1391	12.6866	0.379933	Yes
cg02079413	11	2986505	2.4	1.4e-12	Wahl. et al	4.88815	4.31053	0.256794	Yes
cg13059136	11	2986541	0.00078	1.4e-06	Sun. et al	9.92053	5.65434	0.0793454	Yes
cg25869889	11	6436464	0.00091	2.2e-11	Sun. et al	-3.44091	8.71465	0.692959	No
cg03354554	11	9781412	-0.00065	2.7e-06	Sun. et al	-13.0081	7.08553	0.0663762	Yes
cg07554046	11	15933403	-0.00043	1e-06	Sun. et al	-23.0752	12.3445	0.0615847	Yes
cg07136133	11	36422377	2.8	1.1e-16	Wahl. et al	-15.7739	8.15347	0.0530368	Yes
cg00220721	11	36422443	3.4	2.1e-10	Wahl. et al	-23.4658	12.0096	0.0507101	Yes
cg03584506	11	39689828	-0.00074	1.7e-08	Sun. et al	-3.02162	5.07522	0.551598	Yes
cg21108085	11	44591098	3.1	8.9e-11	Wahl. et al	-16.0429	9.97526	0.107775	Yes
cg00417304	11	45124456	0.4	1.7e-10	Wahl. et al	-8.6936	6.9436	0.210558	Yes
cg05648472	11	45232364	2.4	6.1e-13	Wahl. et al	5.86585	8.16178	0.472327	Yes
cg13770461	11	46016312	-0.00061	8e-08	Sun. et al	-21.1218	9.87358	0.0324179	Yes
cg11376147	11	57261198	3	7.7e-17	Wahl. et al	-35.1404	16.313	0.0312294	Yes
cg03433986	11	62477624	2.9	1e-11	Wahl. et al	-17.225	6.51509	0.00819665	Yes
cg24215776	11	65152051	-0.00052	3.9e-06	Sun. et al	-15.3837	9.63068	0.110185	Yes
cg08162803	11	67806347	-0.00036	1.1e-08	Sun. et al	-1.25729	18.223	0.944994	Yes
cg00574958	11	68607622	3.1	6.8e-49	Wahl. et al	-29.0356	13.0567	0.0261616	Yes
cg00574958	11	68607622	-0.00088	1.9e-25	Sun. et al	-29.0356	13.0567	0.0261616	Yes
cg17058475	11	68607737	2.4	1.6e-20	Wahl. et al	-23.2212	9.33187	0.0128327	Yes
cg06285727	11	72524028	-0.00057	2.7e-07	Sun. et al	-17.9673	10.8011	0.0962184	Yes
cg08679180	11	73034459	-0.00056	1.2e-07	Sun. et al	-32.1486	11.6823	0.00592487	Yes
cg08304103	11	86662289	-0.0004	1.1e-06	Sun. et al	-11.6019	8.27812	0.161061	Yes
cg02008402	11	100683448	-0.00044	6e-09	Sun. et al	-17.679	8.49594	0.0374453	Yes
cg09777883	11	112093696	2.5	3.1e-09	Wahl. et al	4.3616	6.18496	0.480689	Yes
cg07631435	11	114043903	0.00053	2.7e-06	Sun. et al	13.9054	5.13593	0.00677993	Yes
cg03234777	11	118095544	0.00059	8.1e-07	Sun. et al	5.96259	9.97124	0.549854	Yes
cg17260706	11	118782879	3.3	2e-19	Wahl. et al	-42.3352	10.5658	6.15425e-05	Yes
cg17260706	11	118782879	-0.00067	6.5e-11	Sun. et al	-42.3352	10.5658	6.15425e-05	Yes
cg26894079	11	122954435	2.2	5.1e-18	Wahl. et al	-16.0366	5.48265	0.00344488	Yes
cg18282388	11	129716470	-0.00068	4.3e-08	Sun. et al	-0.151591	5.79506	0.979131	Yes
ch.12.4168779F	12	4298518	-0.00021	4.2e-07	Sun. et al	-3.52011	19.0798	0.853626	Yes
cg10601624	12	6404377	-0.0007	6.7e-18	Sun. et al	-20.7168	6.18693	0.000812556	Yes
cg13895322	12	6877740	-0.00033	5.2e-07	Sun. et al	-11.1972	6.28804	0.07496	Yes
ch.12.9379220R	12	9487953	-0.00022	5e-07	Sun. et al	-47.1726	21.7181	0.0298524	Yes
cg21490635	12	13349273	-0.00041	4.4e-07	Sun. et al	-17.8854	6.85737	0.00910193	Yes
cg22488164	12	14716910	2.1	1.2e-14	Wahl. et al	6.90699	5.66636	0.222865	Yes
cg22488164	12	14716910	0.00087	3.7e-10	Sun. et al	6.90699	5.66636	0.222865	Yes
cg06898549	12	41083590	1.6	7.5e-13	Wahl. et al	7.37872	3.61749	0.0413766	Yes
cg06898549	12	41083590	0.0011	4.4e-12	Sun. et al	7.37872	3.61749	0.0413766	Yes
cg03747456	12	52586127	3.3	2e-11	Wahl. et al	-25.3841	11.3911	0.0258524	Yes
cg06559575	12	53490352	3.5	2.5e-14	Wahl. et al	-5.57469	5.91272	0.345768	Yes
cg04158018	12	54696210	-0.00074	1e-06	Sun. et al	-20.046	7.14117	0.00499883	Yes
cg25103160	12	76206788	-0.00041	1.4e-08	Sun. et al	-0.361823	8.17833	0.964712	Yes
cg00508575	12	90050967	0.00052	1e-06	Sun. et al	4.89927	7.98376	0.539444	Yes
cg05845030	12	91573247	2.9	6.9e-13	Wahl. et al	-15.3544	7.43596	0.038934	Yes
cg05845030	12	91573247	-0.00067	1.9e-08	Sun. et al	-15.3544	7.43596	0.038934	Yes
cg02416536	12	98577192	-0.00057	8.9e-07	Sun. et al	-5.77829	5.98035	0.333937	Yes
cg27117792	12	102330180	2.2	1.2e-12	Wahl. et al	-7.43154	7.45073	0.318558	Yes
cg06647068	12	104853274	-0.001	6e-13	Sun. et al	-18.6245	6.5789	0.00464118	Yes
cg00159243	12	109023799	-0.00083	2.8e-13	Sun. et al	-9.22446	9.25455	0.318886	Yes
cg25940517	12	113645509	-0.00036	3.8e-08	Sun. et al	-26.5023	11.7854	0.0245294	Yes
cg10421247	12	120524653	-0.00046	3.6e-08	Sun. et al	-1.71974	11.1138	0.877027	Yes
cg13708645	12	121974305	0.0012	1e-08	Sun. et al	3.78504	4.89985	0.439829	Yes
cg26725076	12	132569963	-0.00074	1e-08	Sun. et al	-6.38456	6.33728	0.313714	Yes
cg21232015	12	133424221	0.00042	6.8e-09	Sun. et al	16.8852	6.53444	0.00976525	Yes
cg21042285	13	23954979	0.00041	4e-09	Sun. et al	5.83558	5.02512	0.245527	Yes
cg19750657	13	38935967	2.7	1.1e-25	Wahl. et al	14.669	5.51363	0.00780263	Yes
cg19750657	13	38935967	0.00097	8.3e-15	Sun. et al	14.669	5.51363	0.00780263	Yes
cg26687842	13	41055491	2.4	6e-12	Wahl. et al	0.685215	5.74681	0.90509	Yes
cg27485906	13	42136511	0.00028	1.2e-06	Sun. et al	-1.51062	3.27752	0.644868	No
cg11650298	13	44690989	3.8	2.6e-13	Wahl. et al	-4.11652	4.72511	0.383645	Yes
cg11650298	13	44690989	-0.00037	5.5e-07	Sun. et al	-4.11652	4.72511	0.383645	Yes
cg02013841	13	49159767	0.00073	1.1e-10	Sun. et al	0.829922	3.76647	0.825603	Yes
cg16505704	13	80378331	0.00052	3.3e-07	Sun. et al	7.87654	7.2161	0.275042	Yes
cg01811153	13	98852934	-0.00047	3.5e-07	Sun. et al	-12.0353	7.4134	0.104492	Yes
cg16450249	13	98868494	-0.0004	6.7e-08	Sun. et al	-11.778	4.69441	0.0121096	Yes
cg26918935	13	108920801	0.00041	5e-06	Sun. et al	2.92935	4.02236	0.466451	Yes
cg10982460	13	114874494	-0.00038	3e-07	Sun. et al	-6.17667	7.9037	0.434514	Yes
cg19881557	14	20967426	1.6	1.8e-13	Wahl. et al	17.13	7.99185	0.0320778	Yes
cg19881557	14	20967426	0.00068	2.2e-07	Sun. et al	17.13	7.99185	0.0320778	Yes
cg03523676	14	24540235	2.5	1.2e-13	Wahl. et al	15.3303	7.39117	0.0380666	Yes
cg13097800	14	47104140	2.9	4.1e-09	Wahl. et al	-11.5442	8.74234	0.186671	Yes
cg26357885	14	65006204	3.2	1.7e-09	Wahl. et al	-25.6397	10.2091	0.0120235	Yes
cg11752250	14	68089471	-0.001	1.7e-09	Sun. et al	-1.0153	6.26512	0.871262	Yes
cg10919522	14	74227441	2.1	5.9e-15	Wahl. et al	-42.9257	6.86665	4.0696e-10	Yes
cg10919522	14	74227441	-0.00099	8.5e-10	Sun. et al	-42.9257	6.86665	4.0696e-10	Yes
cg19998073	14	89078443	2.8	6.7e-10	Wahl. et al	4.1549	7.23631	0.56585	Yes
cg00871207	14	89080250	1.7	1.5e-12	Wahl. et al	3.42399	7.35233	0.64143	Yes
cg02946885	14	90378680	-0.00082	9.8e-11	Sun. et al	-3.01324	4.3268	0.48617	Yes
cg10814005	14	91711041	2.4	3.4e-09	Wahl. et al	-8.58672	9.05118	0.342781	Yes
cg25096107	14	106037781	3.5	1.3e-11	Wahl. et al	-6.4783	7.63671	0.396265	Yes
cg25096107	14	106037781	-0.00036	2.1e-09	Sun. et al	-6.4783	7.63671	0.396265	Yes
cg10734665	15	26107410	2.1	3.5e-10	Wahl. et al	-8.51219	7.40474	0.250325	Yes
cg27184903	15	29285727	2.7	4e-10	Wahl. et al	6.78583	7.53699	0.367941	Yes
cg04847110	15	40620444	-0.00051	3.5e-09	Sun. et al	-3.85414	6.86637	0.574588	Yes
cg06192883	15	52554171	2.5	2.3e-18	Wahl. et al	25.0348	7.24716	0.000551463	Yes
cg06192883	15	52554171	0.0012	8e-17	Sun. et al	25.0348	7.24716	0.000551463	Yes
cg24590708	15	52554357	0.00089	7.2e-09	Sun. et al	11.8768	3.68842	0.00128176	Yes
cg24687805	15	55513621	0.00044	4.3e-07	Sun. et al	31.085	15.3067	0.0422743	Yes
cg02189597	15	60881071	-0.00038	3.6e-07	Sun. et al	4.32215	6.20455	0.486048	No
cg07037944	15	64290807	3	4.7e-17	Wahl. et al	-20.7841	9.13812	0.0229395	Yes
cg09434667	15	67078890	-0.00042	6.2e-07	Sun. et al	-12.8779	7.54206	0.0877332	Yes
cg10381071	15	70391035	-0.00067	1.1e-08	Sun. et al	-19.4176	5.81341	0.000837373	Yes
cg02119938	15	78505051	3.2	2e-19	Wahl. et al	-20.8512	4.50474	3.67923e-06	Yes
cg07728579	15	83475013	2.3	1.9e-14	Wahl. et al	9.81095	5.46893	0.0728223	Yes
cg11183227	15	91455407	2.8	2.5e-11	Wahl. et al	12.1944	6.28035	0.0521763	Yes
cg27614723	15	92399897	3.6	8e-10	Wahl. et al	9.04266	8.73629	0.300637	Yes
cg00973118	16	374570	1.6	2.2e-12	Wahl. et al	12.4539	6.68051	0.0622923	Yes
cg16778405	16	653443	5.1	2.8e-17	Wahl. et al	-9.52088	9.80729	0.331649	No
cg27190398	16	731844	-0.00057	6.4e-07	Sun. et al	-5.27418	4.46788	0.237815	Yes
cg05063895	16	2073518	4.7	1.1e-09	Wahl. et al	-31.9896	16.7297	0.0558578	Yes
cg09866569	16	2737340	0.00077	1.2e-10	Sun. et al	11.6945	8.76315	0.182038	Yes
cg08055663	16	2737356	0.00043	1.2e-08	Sun. et al	12.6668	6.4213	0.0485386	Yes
cg10068491	16	3183125	0.00053	1.9e-08	Sun. et al	6.2892	6.18522	0.309244	Yes
cg06946797	16	11422409	1.8	1.6e-18	Wahl. et al	-22.6178	6.47454	0.000477021	Yes
cg06946797	16	11422409	-0.0011	3.7e-12	Sun. et al	-22.6178	6.47454	0.000477021	Yes
cg14237301	16	28506477	0.00073	1.9e-08	Sun. et al	9.57701	5.85678	0.102007	Yes
cg26663590	16	28959310	2.3	9e-15	Wahl. et al	6.7963	5.46225	0.213415	Yes
cg00711896	16	30410051	3.2	7.7e-12	Wahl. et al	5.61451	8.28075	0.497759	Yes
cg04716530	16	30485684	-0.00044	8.5e-07	Sun. et al	-4.21891	5.28832	0.424998	Yes
cg06207201	16	50701535	2.7	8.8e-11	Wahl. et al	-25.1229	7.90054	0.00147329	Yes
cg09559780	16	50727221	3.3	2.3e-09	Wahl. et al	-30.4183	10.6797	0.00439609	Yes
cg01243823	16	50732212	1.8	2.4e-23	Wahl. et al	-22.3324	5.46961	4.44573e-05	Yes
cg10417457	16	55510137	-0.00045	7.5e-07	Sun. et al	0.936514	7.21942	0.896787	No
cg00863378	16	56549757	2.4	2.9e-09	Wahl. et al	6.06619	5.63766	0.281922	Yes
cg01115923	16	57793728	-0.00031	9.7e-09	Sun. et al	-8.53595	8.26116	0.301481	Yes
cg08872742	16	66400320	-0.00051	9.9e-08	Sun. et al	-26.2592	11.1009	0.0180055	Yes
cg10922280	16	68034227	3.1	5.7e-16	Wahl. et al	7.40474	8.72998	0.396329	Yes
cg10922280	16	68034227	0.00055	5e-08	Sun. et al	7.40474	8.72998	0.396329	Yes
cg06703222	16	69598327	-0.00039	1.1e-07	Sun. et al	-50.1551	17.092	0.00334166	Yes
cg08305942	16	79692354	2.6	5.8e-18	Wahl. et al	-19.7657	5.39014	0.000245401	Yes
cg08305942	16	79692354	-0.00069	8.2e-09	Sun. et al	-19.7657	5.39014	0.000245401	Yes
cg09938443	16	85019868	-0.0004	1.7e-06	Sun. et al	-4.10487	6.69426	0.539749	Yes
cg03159676	16	85600536	0.4	7.7e-14	Wahl. et al	4.64765	2.50218	0.063249	Yes
cg02203067	16	87866800	2.8	1.8e-08	Wahl. et al	11.3325	7.90939	0.151918	Yes
cg07021906	16	87866833	2.1	3.3e-12	Wahl. et al	8.1955	6.84974	0.231514	Yes
cg04583842	16	88103117	0.00079	1.7e-06	Sun. et al	8.30308	5.78788	0.151411	Yes
cg08698997	16	88989212	-0.00081	3e-08	Sun. et al	-19.2429	7.90114	0.0148728	Yes
cg27061485	16	88989387	-0.00067	8.4e-10	Sun. et al	-10.2964	7.46491	0.167802	Yes
cg06959205	16	88991917	-0.00079	2e-07	Sun. et al	-12.5099	8.11822	0.123324	Yes
cg08443038	16	89006877	2.4	3.5e-08	Wahl. et al	-28.7042	15.8873	0.0708035	Yes
cg08726900	16	89550474	1.5	3.6e-09	Wahl. et al	-15.2441	6.04967	0.0117416	Yes
cg06988336	16	89922397	2.6	8.4e-08	Wahl. et al	17.2996	9.81143	0.0778646	Yes
cg00441709	17	2528280	1.9	8.6e-11	Wahl. et al	5.67565	3.78889	0.13414	Yes
cg09664445	17	2612406	3.5	4.4e-18	Wahl. et al	-0.863646	7.61231	0.909671	No
cg01798813	17	3906674	3.5	3.5e-13	Wahl. et al	16.5166	9.01529	0.0669415	Yes
cg19265289	17	4615165	-0.00029	4.6e-07	Sun. et al	8.33775	18.5816	0.65364	No
cg19217955	17	7123994	2.5	8.4e-11	Wahl. et al	18.4702	23.7084	0.435945	No
cg22695339	17	7791630	2.8	9.3e-11	Wahl. et al	17.9279	20.3548	0.378442	No
cg01502320	17	16875558	-0.00033	4.6e-07	Sun. et al	-0.17941	9.20464	0.984449	Yes
cg01890836	17	17055584	-0.00071	9.7e-14	Sun. et al	-19.0108	7.01563	0.00673281	Yes
cg11024682	17	17730094	3	9.3e-47	Wahl. et al	35.1974	8.13496	1.51371e-05	Yes
cg16611584	17	19809078	1	2.1e-13	Wahl. et al	6.5348	3.02772	0.0309027	Yes
cg25649826	17	20938740	2.7	4.5e-11	Wahl. et al	11.0448	7.52475	0.142161	Yes
cg26695387	17	21189768	-0.00049	1.5e-10	Sun. et al	-15.7238	16.9135	0.352547	Yes
cg13274938	17	38493822	3.7	3e-13	Wahl. et al	10.2065	6.90572	0.139412	Yes
cg15138339	17	40715222	2.6	1.7e-13	Wahl. et al	-13.7848	13.9923	0.32454	No
cg19618279	17	40715228	2.6	9.6e-11	Wahl. et al	-3.50157	9.74744	0.719424	No
cg08857797	17	40927699	2.4	1.6e-14	Wahl. et al	6.25619	6.08459	0.303855	Yes
cg08857797	17	40927699	0.00087	3.9e-11	Sun. et al	6.25619	6.08459	0.303855	Yes
cg03078551	17	41656298	3.4	6.3e-11	Wahl. et al	-15.3247	12.8371	0.232562	Yes
cg18219562	17	41773643	3.1	2.5e-11	Wahl. et al	-4.09783	7.15122	0.566628	No
cg27050612	17	46133198	5.2	1.8e-11	Wahl. et al	-14.4591	13.574	0.28678	Yes
cg01130991	17	46510392	0.00069	1.2e-09	Sun. et al	6.51066	4.80174	0.175132	Yes
cg05555337	17	46669113	-0.00052	8.5e-10	Sun. et al	-12.0066	4.44891	0.0069596	Yes
cg20184247	17	46672052	-0.0011	2.8e-08	Sun. et al	-10.7148	3.33014	0.00129302	Yes
cg02650017	17	47301614	3.2	9.1e-23	Wahl. et al	-55.35	18.864	0.00334453	Yes
cg02650017	17	47301614	-0.00039	5.4e-09	Sun. et al	-55.35	18.864	0.00334453	Yes
cg09421562	17	56357994	-0.00061	2.1e-06	Sun. et al	-33.4253	7.03497	2.02104e-06	Yes
cg24174557	17	57903544	1.5	6.1e-19	Wahl. et al	-14.2444	5.89424	0.0156637	Yes
cg16936953	17	57915665	-0.0014	1.1e-09	Sun. et al	-12.2728	4.3131	0.0044347	Yes
cg12054453	17	57915717	-0.0016	6.6e-08	Sun. et al	-15.0827	4.8279	0.00178367	Yes
cg01409343	17	57915740	-0.00085	1.2e-08	Sun. et al	-8.13439	5.47505	0.137353	Yes
cg18942579	17	57915773	-0.00099	6.5e-07	Sun. et al	-14.549	4.88485	0.00289759	Yes
cg27023597	17	57918262	-0.00091	2.9e-09	Sun. et al	-13.4587	4.35342	0.00199133	Yes
cg25649039	17	64335475	0.00056	1.7e-07	Sun. et al	7.73569	4.37012	0.0767052	Yes
cg09650907	17	71224983	-0.00051	1.4e-06	Sun. et al	9.09954	11.552	0.43087	No
cg08813944	17	71258589	2.4	8.6e-10	Wahl. et al	4.20223	6.92474	0.543955	Yes
cg14020176	17	72764985	3	1.9e-09	Wahl. et al	-0.743275	8.44503	0.929866	No
cg21486834	17	74477542	2.4	7.5e-12	Wahl. et al	8.03402	7.78611	0.302147	Yes
cg21486834	17	74477542	0.00039	4.2e-07	Sun. et al	8.03402	7.78611	0.302147	Yes
cg22749855	17	76353952	-0.00043	2.2e-07	Sun. et al	-2.71879	4.35587	0.532517	Yes
cg18181703	17	76354621	1.8	4e-35	Wahl. et al	-20.9471	5.1208	4.30269e-05	Yes
cg18181703	17	76354621	-0.0014	3.7e-16	Sun. et al	-20.9471	5.1208	4.30269e-05	Yes
cg10508317	17	76355146	2.2	2.5e-14	Wahl. et al	-42.7532	11.6918	0.000255498	Yes
cg27637521	17	76355202	3.3	1e-12	Wahl. et al	-28.8464	17.3506	0.0964014	Yes
cg04610187	17	76360794	0.6	5.5e-13	Wahl. et al	-6.48844	6.05218	0.283683	Yes
cg04610187	17	76360794	-0.001	4.3e-11	Sun. et al	-6.48844	6.05218	0.283683	Yes
cg14870271	17	76976010	2.4	1.5e-18	Wahl. et al	10.5934	6.63107	0.110145	Yes
cg14870271	17	76976010	0.0011	2.3e-11	Sun. et al	10.5934	6.63107	0.110145	Yes
cg11202345	17	76976057	2.5	3.3e-16	Wahl. et al	13.2223	7.16005	0.0647941	Yes
cg04927537	17	76976091	1.8	6.6e-16	Wahl. et al	10.355	4.01407	0.00988925	Yes
cg25178683	17	76976267	2.4	2.3e-15	Wahl. et al	12.1369	4.70236	0.00985098	Yes
cg17836612	17	76976357	2.5	3.8e-14	Wahl. et al	8.07736	5.35623	0.131547	Yes
cg01419914	17	79374691	1.9	1.9e-10	Wahl. et al	8.78173	4.40141	0.0460203	Yes
cg17054691	17	79813439	3	1.2e-10	Wahl. et al	7.6036	8.49763	0.370899	Yes
cg19420720	17	79816504	3.1	6.1e-12	Wahl. et al	11.1366	6.11342	0.0685052	Yes
cg11969813	17	79816559	2.4	5.3e-15	Wahl. et al	5.8546	3.77727	0.121152	Yes
cg05277504	17	79961614	-0.00025	2.2e-07	Sun. et al	-1.75957	15.4942	0.909584	Yes
cg10937494	17	80195101	3.2	4.2e-10	Wahl. et al	9.09965	9.17189	0.321137	Yes
cg19016694	17	80821826	-0.00063	2.5e-08	Sun. et al	-10.6174	8.154	0.19288	Yes
cg11993160	18	12404041	-0.0007	3.7e-07	Sun. et al	-7.64813	6.78083	0.25936	Yes
cg01875596	18	22933696	-0.00059	5.5e-09	Sun. et al	-9.47891	4.64801	0.0414156	Yes
cg07573872	19	1126342	2.1	7e-24	Wahl. et al	-14.9985	4.70734	0.00144154	Yes
cg07573872	19	1126342	-0.0012	4.6e-16	Sun. et al	-14.9985	4.70734	0.00144154	Yes
cg18608055	19	1130866	2.8	6.2e-17	Wahl. et al	-40.4088	7.48374	6.68087e-08	Yes
cg18608055	19	1130866	-0.001	6.5e-15	Sun. et al	-40.4088	7.48374	6.68087e-08	Yes
cg23866916	19	1155738	4.1	3.2e-14	Wahl. et al	-12.8132	9.88223	0.194774	Yes
cg23866916	19	1155738	-0.0005	6.5e-07	Sun. et al	-12.8132	9.88223	0.194774	Yes
cg24843003	19	1409547	2	3.2e-13	Wahl. et al	12.3074	7.64973	0.107644	Yes
cg00994936	19	1423902	1.8	1.4e-16	Wahl. et al	-8.11474	6.25979	0.194863	No
cg04524040	19	4153364	2.3	4.1e-09	Wahl. et al	-12.7026	6.80162	0.0618208	Yes
cg02436098	19	4640159	-0.00061	1.9e-07	Sun. et al	-7.12509	10.9503	0.515257	Yes
cg18745507	19	10415557	-0.00075	5.7e-10	Sun. et al	-20.1535	6.48296	0.00187923	Yes
cg07769588	19	10655622	1.1	5.1e-16	Wahl. et al	-0.605674	8.09725	0.940374	No
cg10819350	19	10655686	2.1	1e-11	Wahl. et al	1.21558	6.72303	0.856518	Yes
cg22898082	19	11074428	3.2	3.5e-09	Wahl. et al	27.2712	10.6985	0.0108013	Yes
cg13922488	19	14545201	3.6	5.6e-13	Wahl. et al	12.9103	8.64744	0.135446	Yes
cg24679890	19	17246356	3.2	1.7e-13	Wahl. et al	14.8906	8.26432	0.0715781	Yes
cg11249283	19	17960227	-0.00035	3.1e-07	Sun. et al	-1.85374	6.20773	0.765231	Yes
cg07682160	19	18959935	2.6	2.2e-11	Wahl. et al	20.4537	7.13542	0.00415031	Yes
cg26950531	19	38704515	-0.0015	2.2e-10	Sun. et al	-12.28	4.85064	0.0113534	Yes
cg26836479	19	42706353	4.2	1.5e-09	Wahl. et al	-21.9079	13.63	0.107981	Yes
cg26836479	19	42706353	-0.00055	5.3e-12	Sun. et al	-21.9079	13.63	0.107981	Yes
cg26470501	19	45252955	2.5	8.3e-17	Wahl. et al	-22.4257	7.00196	0.00136112	Yes
cg26470501	19	45252955	-0.00092	9.4e-13	Sun. et al	-22.4257	7.00196	0.00136112	Yes
cg27087650	19	45255796	3.3	6.7e-09	Wahl. et al	-27.6501	10.0453	0.00591331	Yes
cg27087650	19	45255796	-0.0007	4e-10	Sun. et al	-27.6501	10.0453	0.00591331	Yes
cg11344352	19	45927696	-0.00026	6.2e-08	Sun. et al	-13.0745	8.62497	0.129547	Yes
cg02711608	19	47287964	2.4	2.1e-18	Wahl. et al	-10.3411	12.054	0.390949	Yes
cg21766592	19	47288066	2.7	1e-12	Wahl. et al	-20.8013	10.7143	0.0522021	Yes
cg21766592	19	47288066	-0.00088	7.5e-13	Sun. et al	-20.8013	10.7143	0.0522021	Yes
cg11614585	20	897050	2.8	1.4e-08	Wahl. et al	33.0403	13.6544	0.0155315	Yes
cg16691087	20	20036684	0.001	3.6e-08	Sun. et al	0.122297	3.9581	0.975351	Yes
cg22052056	20	31351813	-0.00054	1.2e-06	Sun. et al	-3.75673	7.27608	0.605637	Yes
cg13668823	20	36151683	0.00055	4.4e-08	Sun. et al	2.44367	5.16456	0.636098	Yes
cg18217136	20	36157651	3.3	4.5e-10	Wahl. et al	-19.0345	9.40335	0.0429469	No
cg24403644	20	42574624	4.5	1.2e-16	Wahl. et al	6.57128	5.33662	0.21819	Yes
cg08309687	21	35320596	1.9	8.7e-17	Wahl. et al	-8.69356	4.73164	0.0661621	Yes
cg27037013	21	35320667	1.4	1.6e-09	Wahl. et al	-4.05965	4.12295	0.324798	Yes
cg10192877	21	43641690	4	1e-08	Wahl. et al	12.665	10.458	0.225882	Yes
cg27243685	21	43642366	3.1	1.3e-30	Wahl. et al	14.3721	7.11597	0.0434153	Yes
cg01881899	21	43652704	3.6	9.2e-14	Wahl. et al	5.95505	13.9222	0.668842	Yes
cg01176028	21	43653234	1.5	3.3e-11	Wahl. et al	5.22313	10.4336	0.616648	Yes
cg06500161	21	43656587	2.3	1.1e-68	Wahl. et al	20.6575	7.6295	0.00677757	Yes
cg06500161	21	43656587	0.0011	4.8e-19	Sun. et al	20.6575	7.6295	0.00677757	Yes
cg23072383	22	31031044	-0.00066	8.2e-11	Sun. et al	5.84253	14.4833	0.686656	No
cg08548559	22	31686097	1.4	8.7e-15	Wahl. et al	-16.01	5.67924	0.00481679	Yes
cg27115863	22	37921640	2.2	5.1e-17	Wahl. et al	-19.5626	6.92349	0.00472002	Yes
cg22650271	22	39760165	3.5	4.1e-08	Wahl. et al	-4.37189	6.381	0.493255	No
cg03318904	22	39801522	2.9	4.7e-19	Wahl. et al	16.7135	8.46761	0.0484026	Yes
cg09349128	22	50327986	2.4	1.3e-31	Wahl. et al	-25.0777	9.11395	0.00593094	Yes
cg09349128	22	50327986	-0.0013	1.5e-23	Sun. et al	-25.0777	9.11395	0.00593094	Yes
cg09182678	22	50328711	3.5	1.5e-14	Wahl. et al	-50.6827	15.7194	0.00126316	Yes
cg09182678	22	50328711	-0.00059	2.6e-11	Sun. et al	-50.6827	15.7194	0.00126316	Yes

## Sheet: S5
Supplementary Table 5. Summary of lookups of association results from our trans-ethnic meta-analysis in KORA and LOLIPOP
CpG	Chr	Position	Gene	Trait	Trans-ethnic meta-analysis			LOLIPOP					KORA Phase3					KORA Phase4 Set1					KORA Phase4 Set2 EPIC Chip
					Effect	SE	P	N	Effect	SE	P	Consistency in direction	N	Effect	SE	P	Consistency in direction	N	Effect	SE	P	Consistency in direction	N	Effect	SE	P	Consistency in direction
cg09469355	1	2161886	SKI	BMI	-28.79	6.42	7.19e-06	2680	-17.9393	7.3003	0.0140612	Yes	484	-5.98319	7.00949	0.393788	Yes	1709	-10.9541	3.27179	0.000831878	Yes	1874	-17.2913	3.47419	7.05696e-07	Yes
cg06956444	1	8001309	TNFRSF9	BMI	-31.38	6.94	6.17e-06	2679	-2.83248	2.772	0.306961	Yes	483	-0.785066	12.3956	0.949529	Yes	1704	-0.927943	5.63979	0.86933	Yes	1866	-3.14585	5.37495	0.558432	Yes
cg09788030	1	8914860	ENO1	BMI	-37.73	7.77	1.19e-06																1873	-4.18919	7.31426	0.566888	Yes
cg07478773	1	40041131	PABPC4	BMI	-65.99	14.62	6.36e-06	2680	-4.28621	3.18903	0.179049	Yes	483	-2.31183	11.3373	0.838513	Yes	1709	-0.76438	4.46426	0.86407	Yes	1870	-8.08625	7.40672	0.275088	Yes
cg01048810	1	45142815	C1orf228	BMI	-48.21	10.59	5.36e-06	2678	-1.28493	1.70034	0.4499	Yes	483	-13.5455	10.788	0.209911	Yes	1699	-15.8436	5.46177	0.0037707	Yes	1871	-8.71909	5.70466	0.126581	Yes
cg26365581	1	172243209	DNM3	BMI	-19.14	4.24	6.24e-06																1873	-13.2411	3.05546	1.54612e-05	Yes
cg16892325	1	182680553	RGS8	BMI	-38.17	8.51	7.38e-06																1870	-2.68855	7.53101	0.721135	Yes
cg17544521	1	201026177	CAC1S	BMI	-46.92	8.69	6.67e-08																1872	10.5194	7.81899	0.178671	No
cg04631347	1	206588542	SRGAP2	BMI	-29.79	6.61	6.5e-06																1865	5.42567	5.57026	0.330164	No
cg23864154	1	212291760	PPP2R5A	BMI	28.28	6.2	5.12e-06																1871	13.2403	5.67626	0.019778	Yes
cg06190406	1	228462073	OBSCN	BMI	-24.62	5.05	1.1e-06	2680	-1.05729	5.10945	0.836082	Yes	484	-11.3025	21.3186	0.596253	Yes	1708	-7.63083	7.48223	0.307942	Yes	1866	-5.87989	9.16367	0.521179	Yes
cg23050705	1	231694386	TSX-DISC1	BMI	17.9	3.84	3.11e-06	2675	2.25984	7.4446	0.761492	Yes	477	8.36726	5.93649	0.159398	Yes	1568	0.928539	1.96354	0.636359	Yes	1868	0.0570248	3.03258	0.984999	Yes
cg10420426	1	247346531	ZNF496	BMI	-6.8	1.51	6.37e-06																1874	0.202438	0.870857	0.816208	No
cg20585768	2	30448162	LCLAT1	BMI	81.84	16.23	4.6e-07																1869	6.34021	9.55101	0.506885	Yes
cg05904605	2	31161143	GALNT14	BMI	-46.62	9.09	2.89e-07	2680	0.420453	1.67217	0.801493	No	483	9.67983	15.4351	0.530892	No	1706	9.33909	7.86573	0.235272	No	1874	-10.4165	6.45673	0.106854	Yes
cg02871985	2	43398154	THADA	BMI	-47.88	10.46	4.75e-06	2680	-12.7138	3.8917	0.00110123	Yes	484	-9.21324	9.02084	0.307646	Yes	1709	-12.3573	4.24367	0.00363947	Yes	1871	-12.0232	6.06471	0.0475736	Yes
cg24673771	2	45180267	LINC01121	BMI	32.67	6.11	9.1e-08	2680	-3.8757	4.8662	0.425841	No	481	-34.2816	19.5845	0.0807268	No	1703	3.45184	7.56538	0.648257	Yes	1860	-12.0671	10.588	0.254562	No
cg07421368	2	67624930	ETAA1	BMI	39.68	8.43	2.55e-06	2680	1.65908	3.30309	0.615513	Yes	484	29.1763	30.0857	0.33268	Yes	1709	-2.06658	8.57513	0.809587	No	1872	-4.16048	14.3934	0.772572	No
cg07421368	2	67624930	ETAA1	WC	105.05	20.86	4.77e-07																1871	-21.9681	36.7311	0.549862	No
cg05511958	2	113342738	CHCHD5	BMI	16.49	3.26	4.29e-07	2680	3.35427	2.00616	0.0946459	Yes	484	8.47143	12.7947	0.508244	Yes	1705	0.937128	4.06012	0.817488	Yes	1873	3.374	4.55838	0.459289	Yes
cg14530392	2	182741612	DJC10	BMI	-43.18	9.09	2.05e-06																1873	-10.3139	4.73809	0.0296219	Yes
cg17360781	2	200329486	SPATS2L	BMI	77.4	15.64	7.5e-07	2680	-9.63227	17.8884	0.590301	No	480	0.0887096	14.325	0.995062	Yes	1699	-11.7175	4.7711	0.0141537	No	1869	1.14349	6.49738	0.860319	Yes
cg24609884	2	208148998	CRYGB	BMI	31.62	6.85	3.96e-06	2680	6.3393	4.59447	0.167775	Yes	480	-21.8954	12.7678	0.0870589	No	1694	0.0655997	4.61505	0.988661	Yes	1873	7.63853	7.38526	0.301134	Yes
cg13007481	2	220412406	TMEM198	BMI	-31.68	6.97	5.4e-06	2680	-1.28904	3.14584	0.682016	Yes	483	18.8023	13.1604	0.153783	No	1701	-5.17077	6.90087	0.453786	Yes	1867	-7.67947	6.75614	0.255827	Yes
cg21650640	2	237783849	LRRFIP1	BMI	-22.97	5.13	7.63e-06																1868	-12.9563	4.76378	0.00659455	Yes
cg01197170	2	240510488	ANKMY1	BMI	-27.55	5.93	3.43e-06																1870	-1.17508	6.40861	0.854537	Yes
cg23776302	3	37362953	GOLGA4	BMI	-35.66	7.13	5.73e-07																1868	-0.218979	5.55502	0.96856	Yes
cg10263370	3	44754102	ZNF502	BMI	15.86	3.52	6.52e-06	2680	-10.2803	6.19534	0.0971612	No	480	-1.00669	5.39471	0.852054	No	1706	-1.69842	2.64351	0.520646	No	1869	-3.56465	2.48376	0.151405	No
cg11454468	3	142569221	PCOLCE2	BMI	-27.68	6.13	6.28e-06																1873	-10.8568	2.81056	0.000115947	Yes
cg15103625	3	157826388	RSRC1	BMI	32.85	6.75	1.12e-06																1870	6.24499	2.20683	0.00470752	Yes
cg15103625	3	157826388	RSRC1	WC	88.37	16.49	8.32e-08																1869	13.3673	5.63543	0.0177938	Yes
cg08010984	3	170964901	TNIK	BMI	-24.98	5.43	4.26e-06																1873	-0.680635	2.86615	0.812316	Yes
cg07858900	4	3373871	RGS12	BMI	-37.82	8.42	7.12e-06																1873	-0.37717	6.08931	0.950618	Yes
cg20312457	4	7813475	AFAP1	BMI	33.41	6.97	1.66e-06	2680	2.38923	3.14472	0.447466	Yes	482	9.99767	12.9241	0.439594	Yes	1707	3.13043	6.40517	0.625093	Yes	1868	15.3323	6.62949	0.0208472	Yes
cg14640670	5	139494937	PURA	BMI	-41.27	8.38	8.47e-07	2680	-5.11803	3.73327	0.170515	Yes	483	-7.8566	6.90792	0.256005	Yes	1703	-9.23576	3.10882	0.00301241	Yes	1869	-7.97589	3.73181	0.0327075	Yes
cg14640670	5	139494937	PURA	WC	-105.78	20.49	2.42e-07																1868	-22.7407	9.52863	0.0171072	Yes
cg08801849	5	170224936	GABRP	BMI	-19.35	4.23	4.9e-06																1861	-1.44188	3.8852	0.710591	Yes
cg11269842	6	24862223	FAM65B	BMI	18.18	4	5.32e-06																1873	8.88796	2.3198	0.000131717	Yes
cg06486622	6	29718119	LOC285830	BMI	-24.76	5.51	7e-06	2680	18.1635	13.112	0.166093	No	480	-8.92464	4.80698	0.0640262	Yes	1690	-3.68461	2.45209	0.133121	Yes	1873	-1.10228	2.55436	0.666135	Yes
cg25884579	6	42883389	PTCRA	BMI	-35.8	7.62	2.59e-06																1871	-10.5112	6.08923	0.0844793	Yes
cg21238882	6	83796488	DOPEY1	BMI	-31.97	6.97	4.46e-06																1871	-0.859396	4.05996	0.832383	Yes
cg07821355	6	116706621	DSE	BMI	-39.75	7.91	5.02e-07																1868	-29.5197	4.61016	1.92737e-10	Yes
cg17501210	6	166970252	RPS6KA2	BMI	-18.2	3.99	4.95e-06	2679	-26.067	3.22468	9.48914e-16	Yes	484	-14.7846	5.26385	0.00519025	Yes	1708	-21.5309	2.91126	2.21235e-13	Yes	1873	-26.6465	2.99715	1.41515e-18	Yes
cg01723252	7	1589295	TMEM184A	BMI	-36.6	7.73	2.17e-06	2679	-6.75011	12.5152	0.58969	Yes	483	5.18019	16.7167	0.756796	No	1708	7.16672	4.90137	0.143878	No	1873	2.78215	6.8462	0.684512	No
cg17712928	7	2124974	MAD1L1	BMI	31.32	6.47	1.3e-06	2680	9.43616	5.50535	0.0866471	Yes	484	4.67627	12.1895	0.701433	Yes	1706	21.8022	5.91239	0.000233655	Yes	1872	11.7601	5.64521	0.0373705	Yes
cg04113367	7	7985601	GLCCI1	BMI	-32.59	7.13	4.83e-06																1871	0.570192	5.16113	0.912042	No
cg16309866	7	41264719	LINC01449	BMI	-31.83	6.97	4.99e-06																1872	-14.2597	4.38242	0.00115922	Yes
cg11111332	7	50612853	DDC	BMI	27.17	5.34	3.58e-07	2679	-1.15868	2.63831	0.660571	No	484	-7.8535	12.4909	0.529841	No	1708	4.43827	5.63144	0.430735	Yes	1874	4.16896	5.22331	0.424889	Yes
cg19056687	7	97922028	BAIAP2L1	BMI	29.64	6.59	6.83e-06	2680	-1.2688	0.906439	0.161704	No	483	-9.42446	16.4912	0.567957	No	1699	7.35102	6.14514	0.231775	Yes	1873	-9.12705	8.80333	0.299978	No
cg23807112	7	99533018	ZKSCAN5	BMI	17.88	3.72	1.54e-06																1874	2.11897	2.33419	0.364106	Yes
cg09901100	7	134867116	CALD1	BMI	38.67	7.9	9.95e-07	2680	-0.163319	2.98902	0.95643	No	484	-2.21953	12.4909	0.859045	No	1701	3.14364	6.22085	0.613387	Yes	1874	4.97943	5.70661	0.38301	Yes
cg14936234	7	137685286	CREB3L2	BMI	60.49	12.74	2.05e-06																1874	13.9825	5.00038	0.00522311	Yes
cg04621627	7	150732674	ABCB8	BMI	-26.85	5.39	6.38e-07																1867	-0.0894449	8.7586	0.991853	Yes
cg02183676	8	23261918	LOXL2	BMI	77.45	16.99	5.14e-06	2679	-1.29138	3.60061	0.719881	No	484	-11.0411	17.5947	0.530631	No	1703	-11.3508	6.99952	0.105066	No	1874	2.4254	7.40579	0.743326	Yes
cg24048338	8	43046482	HGST	BMI	-34.13	6.99	1.06e-06	2680	-3.07511	2.12475	0.147936	Yes	478	11.95	11.068	0.280865	No	1692	-3.06061	4.24727	0.471253	Yes	1871	-4.31444	4.96103	0.384596	Yes
cg04544196	8	52807648	PCMTD1	BMI	39.68	8.55	3.47e-06	2679	7.69062	4.42377	0.0822437	Yes	480	7.50316	8.99569	0.404679	Yes	1699	3.19706	2.49471	0.200184	Yes	1872	8.96171	4.16543	0.0315705	Yes
cg04722585	8	61870666	LINC02842	BMI	-29.94	6.54	4.69e-06																1871	-14.8186	4.15062	0.000365837	Yes
cg04425787	8	128630334	CCDC26	BMI	-40.28	8.58	2.7e-06																1872	-1.15486	6.9043	0.867179	Yes
cg01860356	8	141599370	AGO2	BMI	-28.93	6.25	3.72e-06																1867	1.93389	4.99801	0.698851	No
cg01312546	8	144552786	ZC3H3	BMI	-34.08	6.97	1.01e-06	2679	-15.0141	8.9158	0.0923025	Yes	484	0.0243827	4.4689	0.995649	No	1708	1.33545	2.66444	0.616287	No	1815	13.3782	8.40415	0.111594	No
cg02716826	9	33447032	SUGT1P1	BMI	-37.94	7.02	6.58e-08	2680	-14.3208	2.13174	2.25149e-11	Yes	483	-8.37973	6.93434	0.227513	Yes	1697	-20.0874	3.42726	5.53417e-09	Yes	1873	-27.049	3.44813	7.30214e-15	Yes
cg07421595	9	34663026	CCL27	BMI	-40.52	8.44	1.57e-06																1874	-11.8258	5.77456	0.0407091	Yes
cg20549165	9	79634539	FOXB2	BMI	37.94	7.37	2.62e-07																1861	-2.46318	3.54288	0.486989	No
cg01270753	9	101944336	GRIN3A	BMI	-24.78	5.32	3.21e-06																1874	-17.7133	2.59882	1.26484e-11	Yes
cg14919322	9	109441198	LINC01505	BMI	-39.64	8.6	4.01e-06																1869	-12.1193	4.66192	0.00940683	Yes
cg14505439	9	134605210	RAPGEF1	BMI	-53.08	11.53	4.16e-06	2680	-5.82148	7.73121	0.451527	Yes	482	-15.0904	14.0688	0.28402	Yes	1703	-28.2465	7.44874	0.000154682	Yes	1874	-17.7515	6.04972	0.00338464	Yes
cg03641309	10	88296776	RNLS	BMI	-35.37	7.83	6.25e-06																1869	-10.7716	4.8312	0.0258948	Yes
cg04435546	11	16629217	RN7SL188P	BMI	80.88	17.91	6.27e-06	2680	-14.0622	11.4765	0.220571	No	484	-18.2089	16.6116	0.273596	No	1704	-4.14487	6.1881	0.50307	No	1870	5.97782	8.06459	0.458641	Yes
cg02878618	11	17375381	DKFZp686O24166	BMI	-125.42	27.41	4.73e-06	2679	-14.6531	11.5513	0.204725	Yes	482	5.00084	24.0168	0.83515	No	1707	-1.48475	8.24114	0.857046	Yes	1852	-10.8911	13.2139	0.409926	Yes
cg18905668	11	18388147	GTF2H1	BMI	42.74	8.3	2.64e-07	2680	-7.24497	4.67441	0.12128	No	478	3.53122	6.56918	0.591161	Yes	1676	-1.52792	2.26211	0.499493	No	1872	6.26724	3.14975	0.046765	Yes
cg20732869	11	35314759	SLC1A2	BMI	-26.1	5.72	5e-06																1873	-10.0314	3.04588	0.00100842	Yes
cg19758958	11	62319222	SCGB1D4	BMI	-36.87	7.13	2.35e-07																1871	-34.3634	3.55023	1.20062e-21	Yes
cg04170359	11	76753134	TSKU	BMI	-35.05	6.88	3.52e-07	2680	4.07282	12.3354	0.741295	No	484	9.16136	12.5339	0.465204	No	1708	-17.9397	5.8144	0.00206607	Yes	1873	-4.74022	4.74707	0.318141	Yes
cg02189691	11	83173310	DLG2	BMI	-25.06	5.38	3.16e-06																1873	-6.52928	4.73288	0.167891	Yes
cg19120513	11	102189303	BIRC3	BMI	-34.76	7.23	1.53e-06																1874	-21.7236	3.22595	2.19809e-11	Yes
cg19809562	12	1702394	FBXL14	BMI	-41.4	8.28	5.73e-07																1874	-5.15368	4.76152	0.279234	Yes
cg07973415	12	4385526	CCND2	BMI	-27.71	6.03	4.28e-06																1872	-10.1677	4.37614	0.0202635	Yes
cg14755660	12	12635510	DUSP16	BMI	34.83	7.41	2.59e-06																1874	1.65126	3.44087	0.631358	Yes
cg01331430	12	105721218	KCCAT198	BMI	-38.42	7.46	2.64e-07																1868	3.17625	5.52886	0.56571	No
cg26027860	13	110380729	LINC00676	BMI	-32.74	7.08	3.75e-06																1871	-0.666238	5.32203	0.900391	Yes
cg25153726	13	111217366	ARHGEF7	BMI	-48.41	10.27	2.41e-06	2680	0.988418	0.576419	0.0865077	No	481	-22.8835	16.0477	0.154574	Yes	1701	-1.20425	8.0962	0.881774	Yes	1872	2.68793	7.8278	0.73135	No
cg16171290	13	114067889	RASA3	BMI	-26.13	5.81	6.89e-06	2679	0.117391	7.15549	0.986912	No	484	-3.5826	12.98	0.782668	Yes	1708	-3.75837	5.21503	0.471207	Yes	1873	-5.58427	5.05145	0.269097	Yes
cg14688529	14	21526530	RSE8	BMI	-48.24	8.98	7.76e-08																1874	-0.552483	5.13708	0.914366	Yes
cg10919522	14	74227441	C14orf43	BMI	-42.93	6.87	4.07e-10	2680	-19.547	3.88316	5.13383e-07	Yes	480	-3.44026	6.13237	0.575079	Yes	1701	-14.971	2.66292	2.20838e-08	Yes	1873	-28.1395	3.83926	3.44372e-13	Yes
cg10919522	14	74227441	C14orf43	WC	-95.95	16.99	1.62e-08																1872	-74.5665	9.79015	4.1417e-14	Yes
cg05678749	15	27216819	GABRG3	BMI	16.89	3.59	2.49e-06	2680	-12.7112	5.80967	0.0287617	No	480	0.0374273	7.93866	0.99624	Yes	1678	-1.29964	2.29281	0.570903	No	1867	-0.571455	2.60295	0.826253	No
cg02731880	15	64405204	SNX1	BMI	-46.15	9.71	1.98e-06																1874	-2.36796	4.20562	0.573471	Yes
cg26851376	15	68855697	ANP32A	BMI	21.02	4.36	1.42e-06	2679	-1.27174	10.1581	0.900379	No	476	-5.93035	6.24306	0.342676	No	1673	-1.01608	2.60049	0.696049	No	1874	-3.53631	4.03821	0.3813	No
cg02119938	15	78505051	ACSBG1	BMI	-20.85	4.5	3.68e-06	2679	-24.3844	4.72868	2.7001e-07	Yes	482	-27.1743	9.34028	0.0038014	Yes	1702	-20.4638	5.03627	5.06361e-05	Yes	1856	-26.4758	3.72474	1.68145e-12	Yes
cg03260518	15	90643783	IDH2	BMI	-30.69	6.82	6.72e-06																1874	-4.53512	5.03948	0.368281	Yes
cg09803092	15	91381597	CRAT37	BMI	-63.01	12.62	5.95e-07																1866	-10.8253	6.09042	0.0756635	Yes
cg07394965	16	27787070	KIAA0556	BMI	-35.27	7.68	4.43e-06																1873	-7.64203	4.77276	0.109509	Yes
cg01718742	16	62070184	CDH8	BMI	14.51	3.15	3.97e-06	2680	-2.70175	5.29047	0.609615	No	481	3.2254	9.59226	0.73684	Yes	1699	4.55177	3.87583	0.240403	Yes	1867	2.83047	3.8944	0.467437	Yes
cg16565740	16	87786945	KLHDC4	BMI	-30.76	6.79	5.89e-06																1874	4.22284	5.83061	0.469002	No
cg15510875	17	3880966	CAMKK1	BMI	-49.27	10.72	4.35e-06																1874	-5.33579	4.60737	0.246974	Yes
cg13357383	17	7239076	ACAP1	BMI	35.12	7.79	6.55e-06																1874	3.44255	4.38039	0.432027	Yes
cg12229644	17	17576518	PEMT	BMI	-39.39	8.38	2.6e-06																1873	-12.3076	6.48595	0.0579071	Yes
cg27138494	17	38658488	TNS4	BMI	-34.15	6.85	6.1e-07																1874	8.114	7.35832	0.270303	No
cg00214628	17	46583511	ARL17A	BMI	-37.33	6.5	9.51e-09																1874	-20.8459	3.64275	1.22205e-08	Yes
cg00214628	17	46583511	ARL17A	WC	-85.4	16.17	1.27e-07																1873	-50.2094	9.30558	7.71159e-08	Yes
cg09421562	17	56357994	MPO	BMI	-33.43	7.03	2.02e-06	2680	-32.8564	7.74446	2.28622e-05	Yes	482	-4.07865	7.64638	0.594015	Yes	1709	-3.86561	3.90669	0.322569	Yes	1874	-5.06874	3.8712	0.190579	Yes
cg11989257	17	63632069	CCDC46	BMI	43.56	9.46	4.08e-06	2680	0.733333	3.97864	0.853778	Yes	482	-31.0834	17.0832	0.0694957	No	1705	6.5368	6.62595	0.324008	Yes	1873	-2.0519	9.00362	0.819751	No
cg24660120	17	66730363	PRKCA	BMI	-28.21	6.25	6.4e-06	2680	1.96485	3.16699	0.535038	No	483	-8.11809	4.44595	0.0685198	Yes	1707	-1.71896	2.38295	0.470792	Yes	1824	1.06859	3.34427	0.749364	No
cg03067296	17	76274577	LOC100996291	BMI	-25.09	4.43	1.49e-08																1873	-21.8754	2.77386	5.28978e-15	Yes
cg04266152	17	77763195	LINC01987	BMI	78.97	15.91	6.94e-07	2680	1.84678	4.34658	0.670958	Yes	483	0.221802	16.646	0.989375	Yes	1706	3.57608	5.09819	0.483125	Yes	1872	5.66093	7.77936	0.466899	Yes
cg06991118	18	9117348	NDUFV2	BMI	-26.18	5.23	5.59e-07																1874	-21.7087	2.48025	4.61539e-18	Yes
cg06991118	18	9117348	NDUFV2	WC	-67.8	12.79	1.15e-07																1873	-58.9415	6.32867	3.40944e-20	Yes
cg09098539	18	48346473	MRO	BMI	-43.04	8.75	8.77e-07																1870	29.103	14.3629	0.0428823	No
cg18608055	19	1130866	SBNO2	BMI	-40.41	7.48	6.68e-08	2678	-46.4666	6.21514	1.03468e-13	Yes	476	-9.29026	6.85065	0.175754	Yes	1689	-19.0342	3.56864	1.09477e-07	Yes	1872	-26.2338	3.74064	3.25932e-12	Yes
cg07162647	19	40466275	SPTBN4	BMI	-36.78	7.73	1.94e-06																1868	-14.167	5.48594	0.00988761	Yes
cg03164238	19	54494652	CACNG6	BMI	-13.99	3.09	6.08e-06	2679	-8.66474	10.2238	0.396791	Yes	480	26.5901	22.0242	0.227949	No	1706	-4.21096	8.72294	0.629339	Yes	1871	6.03578	7.84832	0.44196	No
cg01449341	19	55044295	KIR3DX1	BMI	-30.43	6.43	2.2e-06	2680	-7.18343	3.66662	0.0502015	Yes	484	30.1067	16.0652	0.0615723	No	1709	-3.41877	7.93805	0.666755	Yes	1869	-4.33799	5.95757	0.466616	Yes
cg01449341	19	55044295	KIR3DX1	WC	-82.24	16.02	2.82e-07																1868	-14.1058	15.2066	0.353731	Yes
cg27594248	20	46489195	MKRN7P	BMI	-30.26	6.62	4.91e-06																1872	-2.51632	5.42985	0.643116	Yes
cg17658854	20	57462798	GS	BMI	34.42	7.61	6.14e-06	2679	7.51047	21.0678	0.721502	Yes	484	0.959828	12.7956	0.940238	Yes	1706	8.79954	6.26212	0.160147	Yes	1874	10.6821	6.68918	0.110455	Yes
cg16826172	20	60907680	MIR4758	BMI	-29.34	6.49	6.26e-06																1874	-3.63372	4.73492	0.442924	Yes
cg00553917	21	39713573	LINC01423	BMI	-47.44	9.17	2.32e-07																1871	-8.89202	9.31867	0.3401	Yes
cg19626004	21	42935038	ERVH48-1	WC	-52.47	10.3	3.47e-07																1872	47.9416	23.0786	0.037911	No
cg11441704	21	45145759	PDXK	BMI	68.58	14.94	4.43e-06	2680	0.65172	12.052	0.956879	Yes	484	11.9837	14.8902	0.421356	Yes	1706	22.4929	6.4136	0.000465059	Yes	1874	11.9306	5.45714	0.0289236	Yes
cg21005828	22	25884537	MY018B	BMI	-24.6	5.36	4.42e-06																1871	-4.50995	4.42227	0.307945	Yes
cg04907844	22	32957067	SYN3	BMI	-42.33	8.14	1.97e-07																1873	-12.0155	7.05623	0.0887706	Yes
cg06909689	22	46266303	TTC38	BMI	22.4	4.86	4e-06	2680	2.53821	2.6029	0.329577	Yes	484	15.1543	12.2935	0.218329	Yes	1707	1.02593	6.26602	0.869964	Yes	1867	-2.57354	5.89082	0.662255	No

## Sheet: S6
Supplementary Table 6. Pathway coefficients in cross-lagged panel model (CLPM) with 116 BMI-associated CpGs for BMI and methylation
CpG	Baseline methylation → Follow-up BMI			Baseline BMI → Follow-up methylation			CFI
	Pathway coefficient	P	PDFR	Pathway coefficient	P	PFDR
cg09469355	-0.0320795	0.38497	0.924409	-0.194948	0.00930892	0.0145924	1
cg06956444	-0.0511841	0.168585	0.802628	-0.216995	0.0179633	0.0251053	1
cg09788030	0.062329	0.0799295	0.802628	-0.242365	0.00808479	0.013209	1
cg07478773	0.00720847	0.837225	0.995791	-0.224558	0.0126978	0.0186449	1
cg01048810	-0.031445	0.373457	0.924409	-0.276524	0.00127017	0.00359366	1
cg26365581	-0.045739	0.195713	0.802628	-0.24235	0.0083314	0.0134228	1
cg16892325	-0.0795305	0.026179	0.802628	-0.0888049	0.335243	0.363441	1
cg17544521	0.00624451	0.858502	0.995791	-0.347083	8.4839e-05	0.000447333	1
cg04631347	-0.0648689	0.0591761	0.802628	-0.298029	0.000895392	0.00266322	1
cg23864154	0.00976949	0.788494	0.995791	0.288614	0.00159556	0.00393797	1
cg06190406	-0.020773	0.577989	0.967508	-0.0926335	0.332831	0.363441	1
cg23050705	0.0264371	0.459125	0.924409	0.295259	0.000805015	0.00252383	1
cg10420426	-0.044628	0.235178	0.812959	-0.00631583	0.870186	0.870186	1
cg20585768	0.012756	0.713461	0.995791	0.0272542	0.72558	0.751494	1
cg05904605	0.00832246	0.814026	0.995791	-0.192114	0.03732	0.0470557	1
cg02871985	-0.0458741	0.19749	0.802628	-0.0506921	0.568755	0.594374	1
cg24673771	0.067433	0.04874	0.802628	0.20813	0.0253988	0.0337849	1
cg07421368	0.00334247	0.923148	0.995791	0.0321123	0.734138	0.753629	1
cg05511958	-0.00739234	0.834551	0.995791	0.387252	7.34973e-06	0.000115118	1
cg14530392	-0.0351662	0.346483	0.924409	-0.214037	0.0155962	0.0223483	1
cg17360781	0.0140835	0.684435	0.995791	0.0819218	0.376519	0.404409	1
cg24609884	0.00252925	0.945561	0.995791	0.315963	0.000462146	0.00167528	1
cg13007481	0.0179038	0.617252	0.995791	-0.399811	6.60669e-06	0.000115118	1
cg21650640	-0.0487387	0.170933	0.802628	-0.125495	0.114819	0.13319	1
cg01197170	-0.00155177	0.964877	0.995791	-0.1893	0.0325903	0.0415437	1
cg23776302	-0.0527274	0.139261	0.802628	-0.222456	0.0120911	0.0182152	1
cg10263370	0.0118212	0.739824	0.995791	0.266952	0.00143392	0.00369633	1
cg11454468	-0.0439741	0.221459	0.802789	-0.0241978	0.796116	0.803039	1
cg15103625	0.00457518	0.897421	0.995791	0.0950767	0.289164	0.319457	1
cg08010984	-0.0670793	0.0608638	0.802628	-0.19546	0.00637982	0.0107255	1
cg07858900	-0.0105145	0.766897	0.995791	-0.214657	0.01989	0.0274672	1
cg20312457	0.0563099	0.108818	0.802628	0.279014	0.00248873	0.00544403	1
cg14640670	0.00626005	0.857938	0.995791	-0.262333	0.000282814	0.00117166	1
cg08801849	-0.0546728	0.122147	0.802628	-0.149821	0.0993231	0.116379	1
cg11269842	0.0385966	0.269828	0.845948	0.319737	0.000162279	0.000752975	1
cg06486622	-0.0617566	0.0794546	0.802628	-0.209583	0.00305587	0.00600814	1
cg25884579	-0.0514225	0.143025	0.802628	-0.278935	0.00267776	0.00552214	1
cg21238882	-0.0357051	0.333275	0.924409	-0.279655	0.000425162	0.00159093	1
cg07821355	-0.0219854	0.539049	0.948745	-0.26691	0.00204824	0.0048489	1
cg20709797	-0.0397058	0.25925	0.835362	0.228813	0.0126414	0.0186449	1
cg17501210	-0.0411624	0.244099	0.812959	-0.129774	0.0499157	0.0615981	1
cg01723252	-0.0204678	0.566563	0.967508	-0.34272	0.00012479	0.000603149	1
cg17712928	0.0445469	0.21303	0.802789	0.247051	0.00460146	0.00808741	1
cg04113367	-0.0253411	0.474858	0.924409	-0.397383	1.82779e-06	5.30058e-05	1
cg16309866	-0.00849019	0.811542	0.995791	-0.252794	0.00439749	0.00797045	1
cg11111332	0.00181051	0.961424	0.995791	0.256266	0.00373298	0.00694047	1
cg19056687	-0.00547592	0.880542	0.995791	0.304582	0.000641566	0.00213828	1
cg23807112	-0.0147789	0.675095	0.995791	0.294809	0.000856578	0.00261482	1
cg09901100	-0.000149377	0.996584	0.996584	0.369548	2.06567e-05	0.000224604	1
cg14936234	-0.0120648	0.737404	0.995791	0.327243	7.56032e-05	0.000417618	1
cg04621627	-0.0497529	0.153656	0.802628	-0.288373	2.50255e-05	0.000241913	1
cg02183676	0.0684041	0.0714162	0.802628	0.288719	0.000645172	0.00213828	1
cg24048338	-0.00238366	0.946433	0.995791	-0.285399	0.00104403	0.00302769	1
cg04544196	0.0723076	0.0364958	0.802628	0.2219	0.015798	0.0223483	1
cg04722585	0.00719598	0.842205	0.995791	-0.32325	4.00037e-05	0.000290027	1
cg04425787	0.00572067	0.873463	0.995791	-0.328335	0.000242026	0.00106789	1
cg01860356	-0.00761482	0.832002	0.995791	-0.273031	0.00204768	0.0048489	1
cg01312546	0.0481225	0.172739	0.802628	-0.353973	5.7885e-05	0.000349534	1
cg02716826	0.0277472	0.428894	0.924409	-0.153076	0.0466963	0.0582448	1
cg07421595	0.00243513	0.946235	0.995791	-0.251796	0.0037694	0.00694047	1
cg20549165	0.0105188	0.765777	0.995791	0.227755	0.0100515	0.0155463	1
cg01270753	-0.0376032	0.30195	0.904649	-0.148594	0.0881048	0.105362	1
cg14919322	-0.00508662	0.885223	0.995791	-0.316757	0.000335319	0.00129657	1
cg14505439	0.0195378	0.580249	0.967508	-0.270377	0.00230226	0.00526262	1
cg03641309	-0.00830091	0.816785	0.995791	-0.224235	0.00787818	0.0130553	1
cg04435546	0.0277341	0.434277	0.924409	0.3606	3.7462e-05	0.000289706	1
cg02878618	0.00426831	0.907309	0.995791	-0.279052	0.00276083	0.00552214	1
cg18905668	0.0296929	0.395559	0.924409	0.423465	1.24424e-06	4.81105e-05	1
cg20732869	0.0136169	0.70605	0.995791	-0.268171	0.0025912	0.00546508	1
cg19758958	-0.0228444	0.539803	0.948745	-0.155937	0.029222	0.0380871	1
cg04170359	-0.0264713	0.465367	0.924409	-0.331725	0.00024856	0.00106789	1
cg02189691	-0.0548491	0.113751	0.802628	-0.395844	7.93917e-06	0.000115118	1
cg19120513	0.00423419	0.906546	0.995791	-0.125119	0.0965231	0.114252	1
cg19809562	-0.032469	0.374492	0.924409	-0.322003	3.71976e-05	0.000289706	1
cg07973415	-0.0129281	0.727466	0.995791	-0.286494	0.00137006	0.00369598	1
cg14755660	0.024745	0.507342	0.934154	0.196349	0.0256299	0.0337849	1
cg01331430	-0.0520249	0.144927	0.802628	-0.259481	0.00447402	0.00798441	1
cg26027860	-0.0139043	0.689948	0.995791	-0.273366	0.0015676	0.00393797	1
cg25153726	-0.0443942	0.216116	0.802789	-0.288385	0.00141012	0.00369633	1
cg16171290	-0.028179	0.429999	0.924409	-0.359064	4.51082e-05	0.000307797	1
cg14688529	-0.019735	0.583841	0.967508	-0.342734	6.02645e-05	0.000349534	1
cg10919522	0.000314431	0.99327	0.996584	-0.195087	0.0235219	0.0317272	1
cg05678749	0.0245931	0.492584	0.934154	0.318718	8.99579e-05	0.000453701	1
cg02731880	-0.0308321	0.375606	0.924409	-0.307694	0.000636808	0.00213828	1
cg26851376	-0.0253654	0.478142	0.924409	0.368144	2.12986e-05	0.000224604	1
cg02119938	-0.0819529	0.0220731	0.802628	-0.0585333	0.452227	0.476894	1
cg03260518	0.00378625	0.917856	0.995791	-0.299071	0.000307216	0.00122886	1
cg09803092	-0.0292942	0.406148	0.924409	-0.0257145	0.778755	0.792417	1
cg17571787	-0.0557041	0.108858	0.802628	-0.21894	0.00550461	0.00939022	1
cg07394965	-0.0233966	0.516201	0.935615	-0.124082	0.176674	0.202913	1
cg01718742	0.0235842	0.49979	0.934154	0.265293	0.00131673	0.0036367	1
cg16565740	0.0354975	0.314049	0.910741	-0.274022	0.00276107	0.00552214	1
cg15510875	-0.0270953	0.466192	0.924409	-0.0988762	0.247243	0.278449	1
cg13357383	0.0041668	0.907314	0.995791	0.259689	0.00244567	0.00544403	1
cg12229644	-0.0656062	0.0626577	0.802628	-0.257565	0.0048176	0.00834093	1
cg27138494	-0.0513124	0.13887	0.802628	-0.412256	1.09407e-06	4.81105e-05	1
cg00214628	-0.0299639	0.407877	0.924409	-0.157223	0.0574467	0.0694148	1
cg09421562	-0.0413151	0.245289	0.812959	-0.229036	0.00848725	0.0134866	1
cg11989257	0.0092469	0.791808	0.995791	0.230769	0.011914	0.0181845	1
cg24660120	-0.0847921	0.0169308	0.802628	-0.108166	0.207951	0.236493	1
cg03067296	-0.0488201	0.165609	0.802628	-0.2232	0.00253429	0.00544403	1
cg04266152	0.0450267	0.196926	0.802628	0.373435	1.2052e-05	0.000155337	1
cg06991118	-0.00739012	0.839101	0.995791	-0.189325	0.030242	0.0389786	1
cg09098539	-0.036646	0.304149	0.904649	-0.264836	0.00369424	0.00694047	1
cg18608055	0.0265954	0.446843	0.924409	-0.183756	0.0224736	0.0306699	1
cg07162647	0.00131198	0.970038	0.995791	-0.239371	0.00352487	0.00681474	1
cg03164238	-0.0264049	0.448218	0.924409	-0.178333	0.0552395	0.0674503	1
cg01449341	-0.00583989	0.868063	0.995791	-0.336814	5.90915e-05	0.000349534	1
cg27594248	-0.00798194	0.821386	0.995791	-0.361517	6.46286e-06	0.000115118	1
cg17658854	-0.0340419	0.335456	0.924409	0.0709119	0.447881	0.476643	1
cg16826172	-0.0131581	0.712775	0.995791	-0.304131	0.000664457	0.00214103	1
cg00553917	-0.000838615	0.981329	0.996584	-0.465066	4.19412e-08	4.86518e-06	1
cg11441704	0.0485728	0.200657	0.802628	0.205868	0.0157366	0.0223483	1
cg21005828	-0.0475484	0.198363	0.802628	-0.0923982	0.261185	0.291322	1
cg04907844	0.00642481	0.861651	0.995791	-0.273692	0.00231374	0.00526262	1
cg06909689	0.00877546	0.813452	0.995791	0.370907	3.29914e-05	0.000289706	1
Comparative fit index (CFI) was used to evaluate the goodness of fit.

## Sheet: S7
Supplementary Table 7. Results of forward Mendelian randomization for methylation as the cause
CpG	Chr	Position	SNP	Ref	Alt	CpG-SNP association			BMI-SNP association (BBJ)			Predicted BMI-CpG association			Observed BMI-CpG association
						Effect	SE	P	Effect	SE	P	Effect	SE	P	Effect	SE	P
cg09469355	1	2222177	rs72643474	G	A	0.0144	0.00242204	2.758e-09	0.006737	0.00362	0.0627	0.467847	0.263417	0.0378607	-28.79	6.42	7.19e-06
cg06956444	1	8273940	rs395847	T	C	0.01	0.00372228	0.00722	-0.01007	0.006447	0.1183	-1.007	0.745747	0.911544	-31.38	6.94	6.17e-06
cg09788030	1	8973567	rs12127844	G	A	0.0081	0.00274912	0.003215	0.001907	0.005255	0.7166	0.235432	0.653668	0.35936	-37.73	7.77	1.19e-06
cg07478773	1	39550621	rs7546735	T	C	-0.0067	0.00231516	0.003804	0.01372	0.004486	0.002219	-2.04776	0.974162	0.982227	-65.99	14.62	6.36e-06
cg01048810	1	44903970	rs77594837	T	A	0.0077	0.00254192	0.002452	-0.001166	0.004985	0.815	-0.151429	0.64933	0.5922	-48.21	10.59	5.36e-06
cg26365581	1	172292789	rs6682381	C	T	-0.0162	0.0036663	9.933e-06	-0.01062	0.004771	0.02607	0.655556	0.329765	0.0234088	-19.14	4.24	6.24e-06
cg16892325	1	182974328	rs9787073	T	C	0.0062	0.00201327	0.002073	0.001289	0.00396	0.7447	0.207903	0.642268	0.373082	-38.17	8.51	7.38e-06
cg17544521	1	200839895	rs34893530	G	C	-0.0065	0.00244023	0.007729	-0.00308	0.005557	0.5794	0.473846	0.873235	0.293691	-46.92	8.69	6.67e-08
cg04631347	1	206921239	rs12569132	T	C	0.0063	0.00241256	0.009019	-0.004295	0.004171	0.3031	-0.681746	0.711679	0.830954	-29.79	6.61	6.5e-06
cg23864154	1	212764844	rs11119982	C	T	0.0072	0.00240423	0.002747	0.003736	0.004145	0.3675	0.518889	0.601204	0.194046	28.28	6.2	5.12e-06
cg06190406	1	228064178	rs12142828	A	G	-0.0095	0.00273084	0.0005037	-0.003668	0.004328	0.3967	0.386105	0.468904	0.205134	-24.62	5.05	1.1e-06
cg23050705	1	232062071	rs28432143	G	A	0.0249	0.00734204	0.0006953	-0.005425	0.007116	0.4458	-0.217871	0.292915	0.771503	17.9	3.84	3.11e-06
cg10420426	1	247345917	rs12723262	T	C	-0.2333	0	0	0.0002422	0.004509	0.9572	-0.00103815	0.019327	0.521419	-6.8	1.51	6.37e-06
cg05904605	2	31168409	rs2303328	A	G	0.0083	0.00197726	2.696e-05	0.004326	0.003763	0.2503	0.521205	0.470068	0.133761	-46.62	9.09	2.89e-07
cg24673771	2	45264171	rs112715446	T	G	0.0314	0.00673497	3.128e-06	0.01244	0.01056	0.2389	0.396178	0.346875	0.126699	32.67	6.11	9.1e-08
cg07421368	2	68110020	rs6715719	G	A	0.0041	0.00107117	0.0001294	0.0009875	0.003929	0.8015	0.240854	0.960356	0.400986	39.68	8.43	2.55e-06
cg05511958	2	113833538	rs11690459	C	A	-0.0114	0.00431358	0.008222	0.001466	0.004261	0.7307	-0.128596	0.376926	0.633513	16.49	3.26	4.29e-07
cg17360781	2	200166936	rs10497832	G	C	0.006	0.00140753	2.019e-05	0.01754	0.005851	0.002715	2.92333	1.19216	0.00710064	77.4	15.64	7.5e-07
cg24609884	2	208560343	rs17458775	G	T	-0.0076	0.00232742	0.001093	0.003113	0.00428	0.4671	-0.409605	0.576959	0.761129	31.62	6.85	3.96e-06
cg13007481	2	220357594	rs1078212	C	A	0.0112	0.00337888	0.0009174	-0.00994	0.003902	0.01085	-0.8875	0.439392	0.9783	-31.68	6.97	5.4e-06
cg23776302	3	37678533	rs147400158	A	T	0.0133	0.00560055	0.01756	-0.00713	0.007422	0.3367	-0.53609	0.601976	0.813415	-35.66	7.13	5.73e-07
cg10263370	3	44826188	rs55852922	A	G	-0.0245	0.00597638	4.141e-05	0.001123	0.005072	0.8248	-0.0458367	0.207322	0.587489	15.86	3.52	6.52e-06
cg11454468	3	142807086	rs59838552	G	A	-0.0119	0.00403274	0.003169	0.009138	0.005428	0.09231	-0.767899	0.525146	0.928165	-27.68	6.13	6.28e-06
cg15103625	3	157864146	rs7626423	G	A	-0.0101	0.00374992	0.007073	0.01061	0.004621	0.02169	-1.0505	0.601207	0.959708	32.85	6.75	1.12e-06
cg08010984	3	170919312	rs73171528	G	A	0.0193	0.00357345	6.629e-08	-0.003248	0.004237	0.4433	-0.16829	0.221734	0.776066	-24.98	5.43	4.26e-06
cg07858900	4	3438643	rs16844364	G	A	0.0091	0.00195038	3.075e-06	-0.005235	0.003558	0.1412	-0.575275	0.409969	0.919724	-37.82	8.42	7.12e-06
cg20312457	4	7415038	rs4558873	G	A	0.0075	0.00234524	0.001384	-0.005933	0.00403	0.141	-0.791067	0.591538	0.909439	33.41	6.97	1.66e-06
cg14640670	5	139028810	rs10447226	G	T	0.01	0.0031622	0.001565	0.01342	0.006196	0.03027	1.342	0.750994	0.0369716	-41.27	8.38	8.47e-07
cg08801849	5	170223642	rs10066092	A	C	-0.0334	0.00365962	7.067e-20	-0.00096	0.003635	0.7917	0.0287425	0.108878	0.395894	-19.35	4.23	4.9e-06
cg11269842	6	25343245	rs75784835	C	T	-0.0136	0.00504923	0.007071	0.005385	0.005114	0.2924	-0.395956	0.403743	0.836633	18.18	4	5.32e-06
cg06486622	6	29688501	rs2517910	A	C	0.0316	0.00302092	1.313e-25	0.01174	0.00367	0.001375	0.371519	0.121449	0.00111015	-24.76	5.51	7e-06
cg25884579	6	43209739	rs2104142	G	A	-0.0063	0.00244034	0.009834	0.001031	0.003545	0.7711	-0.163651	0.566258	0.613711	-35.8	7.62	2.59e-06
cg21238882	6	83778990	rs9444028	C	T	-0.0242	0.004036	2.022e-09	0.001908	0.007592	0.8016	-0.078843	0.313994	0.59913	-31.97	6.97	4.46e-06
cg07821355	6	117200434	rs339351	C	A	0.0073	0.00227775	0.001351	0.0006227	0.003716	0.8669	0.0853014	0.509736	0.43355	-39.75	7.91	5.02e-07
cg20709797	6	149538248	rs9377198	G	C	-0.0109	0.00452314	0.01596	0.01017	0.003931	0.009678	-0.933028	0.52912	0.96108	20.32	4.43	4.41e-06
cg17501210	6	166969936	rs971152	C	T	0.0168	0.00497111	0.0007261	-0.002042	0.005527	0.7118	-0.121548	0.330948	0.643291	-18.2	3.99	4.95e-06
cg01723252	7	1672759	rs10259504	C	G	0.0113	0.00391032	0.003855	0.002407	0.008301	0.7718	0.213009	0.738291	0.386476	-36.6	7.73	2.17e-06
cg17712928	7	2126453	rs3778954	T	G	-0.0169	0.00373008	5.878e-06	0.00556	0.005276	0.2919	-0.328994	0.320523	0.847655	31.32	6.47	1.3e-06
cg04113367	7	7834343	rs6953333	A	G	0.0155	0.00312201	6.879e-07	0.009873	0.00509	0.05242	0.636968	0.35256	0.035405	-32.59	7.13	4.83e-06
cg16309866	7	41011501	rs4724011	T	A	0.0091	0.0030218	0.0026	-0.0006829	0.004809	0.8871	-0.075044	0.529049	0.5564	-31.83	6.97	4.99e-06
cg11111332	7	50661826	rs7793022	G	A	-0.012	0.00249649	1.534e-06	0.008391	0.003553	0.01818	-0.69925	0.32989	0.982982	27.17	5.34	3.58e-07
cg19056687	7	97788493	rs1532379	C	T	-0.0082	0.00310766	0.008324	0.002249	0.00395	0.5691	-0.274268	0.492794	0.711085	29.64	6.59	6.83e-06
cg23807112	7	99752566	rs55839153	G	A	0.0186	0.00621094	0.002747	0.01839	0.009032	0.04176	0.98871	0.587196	0.0461119	17.88	3.72	1.54e-06
cg09901100	7	135313570	rs75432848	T	C	-0.0135	0.00440817	0.002195	-0.005976	0.005603	0.2862	0.442667	0.439487	0.156911	38.67	7.9	9.95e-07
cg14936234	7	137684551	rs56122646	A	G	0.0121	0.00210304	8.737e-09	-0.008304	0.005945	0.1625	-0.686281	0.505594	0.912669	60.49	12.74	2.05e-06
cg02183676	8	23296826	rs17089262	C	G	-0.0061	0.00138191	1.014e-05	-0.0006203	0.003751	0.8686	0.101689	0.615349	0.434372	77.45	16.99	5.14e-06
cg24048338	8	43535592	rs7462030	G	A	0.0075	0.002999	0.01239	0.006214	0.006116	0.3096	0.828533	0.880197	0.173274	-34.13	6.99	1.06e-06
cg04544196	8	52822057	rs7461587	C	G	-0.0108	0.0022356	1.359e-06	0.0001531	0.003631	0.9664	-0.0141759	0.336217	0.516816	39.68	8.55	3.47e-06
cg04722585	8	61948945	rs1975118	C	T	-0.0087	0.00259078	0.0007849	-0.002922	0.003963	0.461	0.335862	0.466368	0.235712	-29.94	6.54	4.69e-06
cg01860356	8	142097190	rs4961326	T	A	-0.0169	0.00510788	0.0009376	-0.0081	0.00732	0.2685	0.47929	0.456718	0.146992	-28.93	6.25	3.72e-06
cg01312546	8	144751588	rs4874439	A	G	0.0039	0.0018852	0.03857	-0.0001048	0.003892	0.9785	-0.0268718	0.998033	0.51074	-34.08	6.97	1.01e-06
cg02716826	9	33106139	rs2481061	A	G	0.0085	0.00308247	0.005824	-0.0007991	0.003998	0.8416	-0.0940118	0.471587	0.579006	-37.94	7.02	6.58e-08
cg07421595	9	34668074	rs928148	G	A	0.0139	0.00208742	2.758e-11	-0.006596	0.004564	0.1483	-0.474532	0.33599	0.921075	-40.52	8.44	1.57e-06
cg20549165	9	79640648	rs74641246	A	G	0.016	0.00597458	0.007406	-0.02005	0.02879	0.4861	-1.25313	1.85922	0.749846	37.94	7.37	2.62e-07
cg01270753	9	101639369	rs10819414	G	A	-0.0112	0.00432662	0.009636	-0.005707	0.003615	0.1144	0.509554	0.378056	0.0888573	-24.78	5.32	3.21e-06
cg14919322	9	108961908	rs145649290	C	T	0.0127	0.00477852	0.007867	-0.005686	0.009752	0.5599	-0.447717	0.786135	0.715497	-39.64	8.6	4.01e-06
cg14505439	9	135055884	rs10117408	T	C	0.0063	0.00168528	0.0001853	0.008098	0.004279	0.05845	1.2854	0.761284	0.0456616	-53.08	11.53	4.16e-06
cg02878618	11	17586381	rs757985	T	C	-0.004	0.00104299	0.0001255	0.0008321	0.005651	0.8829	-0.208025	1.41379	0.558489	-125.42	27.41	4.73e-06
cg18905668	11	18291063	rs10832915	T	C	-0.0077	0.00220496	0.0004792	0.002646	0.004134	0.5222	-0.343636	0.545827	0.735512	42.74	8.3	2.64e-07
cg20732869	11	35381495	rs11033093	C	G	-0.0128	0.00375462	0.0006517	0.008075	0.004316	0.06135	-0.630859	0.384628	0.949516	-26.1	5.72	5e-06
cg19758958	11	62784542	rs7478785	T	C	0.009	0.00273629	0.001005	-0.00837	0.003568	0.01899	-0.93	0.486945	0.971925	-36.87	7.13	2.35e-07
cg04170359	11	76749584	rs11237062	C	T	-0.0082	0.00252913	0.001186	0.001607	0.003954	0.6844	-0.195976	0.485969	0.656624	-35.05	6.88	3.52e-07
cg19809562	12	1757286	rs6489315	T	C	0.0059	0.00253943	0.02016	0.00135	0.004123	0.7434	0.228814	0.705719	0.372883	-41.4	8.28	5.73e-07
cg07973415	12	4309136	rs11063035	A	G	0.0079	0.00302369	0.008983	-0.000713	0.003773	0.8501	-0.0902532	0.478843	0.574751	-27.71	6.03	4.28e-06
cg14755660	12	12627410	rs736107	G	A	-0.0138	0.00330284	2.938e-05	0.01288	0.006264	0.03968	-0.933333	0.505901	0.967473	34.83	7.41	2.59e-06
cg01331430	12	105715727	rs11112464	G	T	-0.0073	0.00216206	0.0007344	-0.004702	0.004022	0.2424	0.64411	0.583051	0.13464	-38.42	7.46	2.64e-07
cg25153726	13	111120007	rs79603296	G	A	0.0046	0.00155466	0.003088	-0.0004819	0.003712	0.8967	-0.104761	0.807733	0.551597	-48.41	10.27	2.41e-06
cg16171290	13	114069741	rs9549777	G	A	-0.0192	0.00321423	2.323e-09	-0.003912	0.004828	0.4177	0.20375	0.253761	0.21101	-26.13	5.81	6.89e-06
cg14688529	14	21530147	rs28592972	T	G	-0.0134	0.00407577	0.00101	0.001805	0.008521	0.8323	-0.134701	0.637214	0.583709	-48.24	8.98	7.76e-08
cg10919522	14	74300645	rs2068774	C	A	-0.013	0.00363044	0.0003425	-0.002954	0.005521	0.5926	0.227231	0.429407	0.298343	-42.93	6.87	4.07e-10
cg05678749	15	27642068	rs8032876	G	A	-0.0135	0.00497543	0.006661	-0.008053	0.003877	0.03777	0.596519	0.361674	0.0495404	16.89	3.59	2.49e-06
cg02731880	15	64541470	rs55868267	G	A	-0.0121	0.0038206	0.00154	-0.003169	0.007075	0.6542	0.261901	0.59053	0.328701	-46.15	9.71	1.98e-06
cg02119938	15	78030023	rs7176668	C	T	-0.0116	0.00375789	0.002023	0.002631	0.003798	0.4884	-0.22681	0.335557	0.750455	-20.85	4.5	3.68e-06
cg03260518	15	90463723	rs1256830	A	T	0.0086	0.0027796	0.001975	-0.004744	0.003914	0.2255	-0.551628	0.488793	0.870456	-30.69	6.82	6.72e-06
cg09803092	15	91373613	rs7495370	C	G	-0.0069	0.00175533	8.463e-05	-0.003268	0.004134	0.4292	0.473623	0.611126	0.219169	-63.01	12.62	5.95e-07
cg07394965	16	27966429	rs7199297	A	C	-0.0071	0.00206088	0.0005708	0.004537	0.004669	0.3312	-0.639014	0.683264	0.825167	-35.27	7.68	4.43e-06
cg16565740	16	87748548	rs12933937	C	T	0.0128	0.00244152	1.583e-07	-0.005292	0.004635	0.2535	-0.413438	0.370597	0.867703	-30.76	6.79	5.89e-06
cg15510875	17	3566209	rs1128109	G	C	0.0063	0.00196323	0.001332	0.004769	0.004225	0.259	0.756984	0.710913	0.143482	-49.27	10.72	4.35e-06
cg12229644	17	17348191	rs1242487	T	C	-0.0066	0.00224575	0.003294	0.003522	0.004035	0.3826	-0.533636	0.637759	0.79863	-39.39	8.38	2.6e-06
cg00214628	17	46601838	rs143331013	G	A	0.0161	0.00358009	6.889e-06	-0.01574	0.005868	0.007321	-0.97764	0.424382	0.98938	-37.33	6.5	9.51e-09
cg09421562	17	56411460	rs7212018	G	A	0.0081	0.00280218	0.003845	0.0001304	0.004815	0.9784	0.0160988	0.594471	0.489198	-33.43	7.03	2.02e-06
cg11989257	17	63575920	rs9807064	C	T	0.0051	0.00228208	0.02543	-0.007788	0.01081	0.4714	-1.52706	2.22703	0.753547	43.56	9.46	4.08e-06
cg03067296	17	76292739	rs56690209	C	T	-0.0255	0.00476618	8.786e-08	0.004396	0.004698	0.3495	-0.172392	0.187032	0.821664	-25.09	4.43	1.49e-08
cg06991118	18	9109484	rs4148965	T	G	0.016	0.00387405	3.627e-05	0.003112	0.00361	0.3887	0.1945	0.230487	0.199373	-26.18	5.23	5.59e-07
cg07162647	19	40450105	rs2231737	G	A	-0.0144	0.00281988	3.28e-07	0.006299	0.005207	0.2264	-0.437431	0.371605	0.88043	-36.78	7.73	1.94e-06
cg01449341	19	55019438	rs2277973	A	G	-0.0095	0.0027356	0.0005152	-0.003016	0.004182	0.4708	0.317474	0.449603	0.240057	-30.43	6.43	2.2e-06
cg27594248	20	46488817	rs3810528	G	A	0.0151	0.00230019	5.215e-11	0.001899	0.003722	0.6098	0.125762	0.247233	0.30549	-30.26	6.62	4.91e-06
cg17658854	20	57787105	rs259993	C	T	-0.0151	0.00508787	0.002999	-0.008259	0.005149	0.1087	0.546954	0.387609	0.079108	34.42	7.61	6.14e-06
cg16826172	20	60905717	rs2095235	T	C	-0.0277	0.00317724	2.825e-18	0.01166	0.01012	0.2494	-0.420939	0.36852	0.873323	-29.34	6.49	6.26e-06
cg00553917	21	39749646	rs730853	G	A	-0.0048	0.00147421	0.00113	-0.003841	0.00418	0.3581	0.800208	0.904849	0.188252	-47.44	9.17	2.32e-07
cg11441704	21	44740134	rs2838257	A	G	-0.005	0.00165046	0.00245	0.003669	0.005611	0.5132	-0.7338	1.14804	0.738645	68.58	14.94	4.43e-06
cg21005828	22	25885353	rs6004673	T	C	-0.0424	0.00378948	4.623e-29	0.002215	0.005173	0.6685	-0.0522406	0.122094	0.665628	-24.6	5.36	4.42e-06
cg04907844	22	33170139	rs130530	A	T	-0.0056	0.00191278	0.003415	-0.0005383	0.003928	0.891	0.096125	0.702197	0.445558	-42.33	8.14	1.97e-07
cg06909689	22	46010781	rs34456509	G	C	0.0113	0.00422416	0.007471	0.01214	0.005691	0.03289	1.07434	0.644151	0.0476744	22.4	4.86	4e-06

## Sheet: S8
Supplementary Table 8. Results of backward Mendelian randomization for BMI as the cause
CpG	Chr	Position	CpG-PRS association			BMI-PRS association			Predicted CpG-BMI association			Observed CpG-BMI association
			Effect	SE	P	Effect	SE	P	Effect	SE	P	Effect	SE	P
cg09469355	1	2161886	-1.98297	1.54919	0.200542	112.362	46.4728	0.00780712	-0.017648	0.0156004	0.871027	-28.79	6.42	7.19e-06
cg06956444	1	8001309	-3.66929	1.41778	0.00965199	112.362	46.4728	0.00780712	-0.0326559	0.0184834	0.961367	-31.38	6.94	6.17e-06
cg09788030	1	8914860	0.10019	1.13047	0.929379	112.362	46.4728	0.00780712	0.000891669	0.0100677	0.464713	-37.73	7.77	1.19e-06
cg07478773	1	40041131	-0.0330277	0.782256	0.966322	112.362	46.4728	0.00780712	-0.00029394	0.00696297	0.516836	-65.99	14.62	6.36e-06
cg01048810	1	45142815	-1.35699	1.09196	0.213976	112.362	46.4728	0.00780712	-0.0120769	0.0109268	0.865477	-48.21	10.59	5.36e-06
cg26365581	1	172243209	-2.63639	1.98816	0.184825	112.362	46.4728	0.00780712	-0.0234633	0.0201807	0.877517	-19.14	4.24	6.24e-06
cg16892325	1	182680553	-0.580602	1.09933	0.597401	112.362	46.4728	0.00780712	-0.00516723	0.0100145	0.697064	-38.17	8.51	7.38e-06
cg17544521	1	201026177	0.715401	1.06181	0.500466	112.362	46.4728	0.00780712	0.00636691	0.00980991	0.25816	-46.92	8.69	6.67e-08
cg04631347	1	206588542	-0.377851	1.40811	0.788438	112.362	46.4728	0.00780712	-0.00336279	0.0126088	0.605151	-29.79	6.61	6.5e-06
cg23864154	1	212291760	-0.176663	1.41216	0.900443	112.362	46.4728	0.00780712	-0.00157227	0.0125847	0.549712	28.28	6.2	5.12e-06
cg06190406	1	228462073	-0.154265	1.2032	0.897981	112.362	46.4728	0.00780712	-0.00137292	0.0107233	0.550938	-24.62	5.05	1.1e-06
cg23050705	1	231694386	1.08054	2.56376	0.673415	112.362	46.4728	0.00780712	0.00961653	0.0231609	0.338996	17.9	3.84	3.11e-06
cg10420426	1	247346531	-5.51391	6.81514	0.418476	112.362	46.4728	0.00780712	-0.0490726	0.063959	0.778534	-6.8	1.51	6.37e-06
cg20585768	2	30448162	0.221636	0.634619	0.726907	112.362	46.4728	0.00780712	0.00197251	0.00570659	0.364801	81.84	16.23	4.6e-07
cg05904605	2	31161143	-0.391506	1.14568	0.732558	112.362	46.4728	0.00780712	-0.00348432	0.0102976	0.632455	-46.62	9.09	2.89e-07
cg24673771	2	45180267	1.86371	1.91383	0.33015	112.362	46.4728	0.00780712	0.0165866	0.0183623	0.183184	32.67	6.11	9.1e-08
cg07421368	2	67624930	0.756244	0.542414	0.163251	112.362	46.4728	0.00780712	0.0067304	0.00557246	0.113563	39.68	8.43	2.55e-06
cg05511958	2	113342738	2.31497	2.08442	0.266738	112.362	46.4728	0.00780712	0.0206027	0.0204144	0.156433	16.49	3.26	4.29e-07
cg14530392	2	182741612	-0.35116	1.24213	0.777401	112.362	46.4728	0.00780712	-0.00312524	0.01113	0.610566	-43.18	9.09	2.05e-06
cg17360781	2	200329486	-0.582731	0.747291	0.435514	112.362	46.4728	0.00780712	-0.00518617	0.00698807	0.771001	77.4	15.64	7.5e-07
cg24609884	2	208148998	1.40242	1.23979	0.257981	112.362	46.4728	0.00780712	0.0124812	0.0121817	0.152779	31.62	6.85	3.96e-06
cg13007481	2	220412406	-1.3861	1.27313	0.276274	112.362	46.4728	0.00780712	-0.0123359	0.0124264	0.839578	-31.68	6.97	5.4e-06
cg21650640	2	237783849	0.498978	1.6019	0.755426	112.362	46.4728	0.00780712	0.0044408	0.0143743	0.378684	-22.97	5.13	7.63e-06
cg01197170	2	240510488	0.454863	1.49497	0.760928	112.362	46.4728	0.00780712	0.00404818	0.0134098	0.381371	-27.55	5.93	3.43e-06
cg23776302	3	37362953	-1.41005	1.25513	0.261254	112.362	46.4728	0.00780712	-0.0125491	0.0123173	0.845856	-35.66	7.13	5.73e-07
cg10263370	3	44754102	-2.9408	3.1629	0.352487	112.362	46.4728	0.00780712	-0.0261724	0.0301588	0.807254	15.86	3.52	6.52e-06
cg11454468	3	142569221	-2.40723	1.98075	0.224248	112.362	46.4728	0.00780712	-0.0214238	0.0197299	0.861228	-27.68	6.13	6.28e-06
cg15103625	3	157826388	-0.61544	1.71843	0.720238	112.362	46.4728	0.00780712	-0.00547728	0.0154605	0.638434	32.85	6.75	1.12e-06
cg08010984	3	170964901	-1.88178	1.96555	0.338375	112.362	46.4728	0.00780712	-0.0167474	0.0188144	0.813304	-24.98	5.43	4.26e-06
cg07858900	4	3373871	0.392097	1.16638	0.736747	112.362	46.4728	0.00780712	0.00348957	0.0104804	0.369581	-37.82	8.42	7.12e-06
cg20312457	4	7813475	0.320091	1.35994	0.813921	112.362	46.4728	0.00780712	0.00284874	0.0121604	0.40739	33.41	6.97	1.66e-06
cg14640670	5	139494937	-0.960653	1.39448	0.490888	112.362	46.4728	0.00780712	-0.0085496	0.0129045	0.746184	-41.27	8.38	8.47e-07
cg08801849	5	170224936	-0.624744	2.46235	0.799713	112.362	46.4728	0.00780712	-0.00556008	0.0220347	0.599608	-19.35	4.23	4.9e-06
cg11269842	6	24862223	3.08219	2.42096	0.202973	112.362	46.4728	0.00780712	0.0274308	0.0243505	0.129977	18.18	4	5.32e-06
cg06486622	6	29718119	3.3379	2.06614	0.106196	112.362	46.4728	0.00780712	0.0297066	0.0221152	0.0895933	-24.76	5.51	7e-06
cg25884579	6	42883389	-1.40189	1.35619	0.301278	112.362	46.4728	0.00780712	-0.0124765	0.0131266	0.829064	-35.8	7.62	2.59e-06
cg21238882	6	83796488	0.893321	1.32183	0.499154	112.362	46.4728	0.00780712	0.00795035	0.0122149	0.257564	-31.97	6.97	4.46e-06
cg07821355	6	116706621	-1.14145	1.35604	0.399929	112.362	46.4728	0.00780712	-0.0101586	0.0127789	0.786679	-39.75	7.91	5.02e-07
cg20709797	6	149970628	3.91817	2.08737	0.060507	112.362	46.4728	0.00780712	0.0348708	0.0235185	0.0690772	20.32	4.43	4.41e-06
cg17501210	6	166970252	-1.33513	2.622	0.61061	112.362	46.4728	0.00780712	-0.0118824	0.0238471	0.690854	-18.2	3.99	4.95e-06
cg01723252	7	1589295	1.78342	1.1289	0.114154	112.362	46.4728	0.00780712	0.0158721	0.0120015	0.0929992	-36.6	7.73	2.17e-06
cg17712928	7	2124974	1.10446	1.36689	0.419087	112.362	46.4728	0.00780712	0.00982943	0.0128264	0.221736	31.32	6.47	1.3e-06
cg04113367	7	7985601	-0.277477	1.42509	0.845621	112.362	46.4728	0.00780712	-0.00246949	0.0127241	0.576943	-32.59	7.13	4.83e-06
cg16309866	7	41264719	-1.89266	1.34609	0.159711	112.362	46.4728	0.00780712	-0.0168442	0.0138583	0.887905	-31.83	6.97	4.99e-06
cg11111332	7	50612853	1.16321	1.50749	0.44034	112.362	46.4728	0.00780712	0.0103523	0.014083	0.231142	27.17	5.34	3.58e-07
cg19056687	7	97922028	2.69744	1.42878	0.0590347	112.362	46.4728	0.00780712	0.0240066	0.0161331	0.0683714	29.64	6.59	6.83e-06
cg23807112	7	99533018	0.918542	2.23514	0.681105	112.362	46.4728	0.00780712	0.00817482	0.0201775	0.342685	17.88	3.72	1.54e-06
cg09901100	7	134867116	2.74476	1.41462	0.0523461	112.362	46.4728	0.00780712	0.0244277	0.0161425	0.065107	38.67	7.9	9.95e-07
cg14936234	7	137685286	-0.128541	0.947073	0.892039	112.362	46.4728	0.00780712	-0.00114399	0.00844201	0.553896	60.49	12.74	2.05e-06
cg04621627	7	150732674	0.612133	0.947413	0.518208	112.362	46.4728	0.00780712	0.00544785	0.00872764	0.266246	-26.85	5.39	6.38e-07
cg02183676	8	23261918	0.788541	0.714207	0.269559	112.362	46.4728	0.00780712	0.00701784	0.00698765	0.157612	77.45	16.99	5.14e-06
cg24048338	8	43046482	0.698545	1.34779	0.604258	112.362	46.4728	0.00780712	0.00621689	0.0122676	0.306156	-34.13	6.99	1.06e-06
cg04544196	8	52807648	1.42446	1.35257	0.292272	112.362	46.4728	0.00780712	0.0126774	0.01313	0.16714	39.68	8.55	3.47e-06
cg04722585	8	61870666	-1.0056	1.46186	0.491524	112.362	46.4728	0.00780712	-0.00894959	0.0135266	0.745896	-29.94	6.54	4.69e-06
cg04425787	8	128630334	-1.8067	1.19235	0.12971	112.362	46.4728	0.00780712	-0.0160792	0.0125233	0.900419	-40.28	8.58	2.7e-06
cg01860356	8	141599370	-2.47003	1.51819	0.103746	112.362	46.4728	0.00780712	-0.0219827	0.0162857	0.911462	-28.93	6.25	3.72e-06
cg01312546	8	144552786	-1.94806	1.07068	0.0688396	112.362	46.4728	0.00780712	-0.0173373	0.0119254	0.927001	-34.08	6.97	1.01e-06
cg02716826	9	33447032	-0.282212	1.51156	0.851894	112.362	46.4728	0.00780712	-0.00251162	0.0134926	0.573835	-37.94	7.02	6.58e-08
cg07421595	9	34663026	-0.557583	1.2229	0.648425	112.362	46.4728	0.00780712	-0.00496237	0.0110754	0.672943	-40.52	8.44	1.57e-06
cg20549165	9	79634539	1.2752	1.46366	0.383621	112.362	46.4728	0.00780712	0.011349	0.0138461	0.206207	37.94	7.37	2.62e-07
cg01270753	9	101944336	-0.982355	2.24906	0.662268	112.362	46.4728	0.00780712	-0.00874274	0.0203402	0.666339	-24.78	5.32	3.21e-06
cg14919322	9	109441198	-0.716062	1.16247	0.537906	112.362	46.4728	0.00780712	-0.00637279	0.0106762	0.724718	-39.64	8.6	4.01e-06
cg14505439	9	134605210	-0.553417	0.947821	0.559299	112.362	46.4728	0.00780712	-0.00492529	0.00867788	0.714836	-53.08	11.53	4.16e-06
cg03641309	10	88296776	-1.84185	1.40948	0.191295	112.362	46.4728	0.00780712	-0.0163921	0.014259	0.874845	-35.37	7.83	6.25e-06
cg04435546	11	16629217	0.478249	0.661521	0.469709	112.362	46.4728	0.00780712	0.00425631	0.00614494	0.244264	80.88	17.91	6.27e-06
cg02878618	11	17375381	0.348908	0.435266	0.422786	112.362	46.4728	0.00780712	0.0031052	0.00408112	0.223367	-125.42	27.41	4.73e-06
cg18905668	11	18388147	0.32084	1.30031	0.805109	112.362	46.4728	0.00780712	0.0028554	0.0116326	0.403048	42.74	8.3	2.64e-07
cg20732869	11	35314759	-0.736705	1.79516	0.681524	112.362	46.4728	0.00780712	-0.00655651	0.016205	0.657113	-26.1	5.72	5e-06
cg19758958	11	62319222	-1.73871	1.54123	0.259266	112.362	46.4728	0.00780712	-0.0154741	0.0151363	0.846685	-36.87	7.13	2.35e-07
cg04170359	11	76753134	-2.70762	1.42645	0.0576758	112.362	46.4728	0.00780712	-0.0240972	0.0161399	0.932284	-35.05	6.88	3.52e-07
cg02189691	11	83173310	0.827391	1.46423	0.572028	112.362	46.4728	0.00780712	0.0073636	0.0133825	0.291077	-25.06	5.38	3.16e-06
cg19120513	11	102189303	-0.424889	1.51175	0.778666	112.362	46.4728	0.00780712	-0.00378142	0.0135448	0.609946	-34.76	7.23	1.53e-06
cg19809562	12	1702394	0.0815109	1.23284	0.947285	112.362	46.4728	0.00780712	0.000725429	0.0109761	0.473653	-41.4	8.28	5.73e-07
cg07973415	12	4385526	-0.781629	1.43321	0.585498	112.362	46.4728	0.00780712	-0.00695633	0.0130757	0.702639	-27.71	6.03	4.28e-06
cg14755660	12	12635510	-0.736709	1.39886	0.598437	112.362	46.4728	0.00780712	-0.00655654	0.0127414	0.696578	34.83	7.41	2.59e-06
cg01331430	12	105721218	-1.37346	1.21553	0.258508	112.362	46.4728	0.00780712	-0.0122235	0.011941	0.847001	-38.42	7.46	2.64e-07
cg26027860	13	110380729	-1.11344	1.36966	0.416257	112.362	46.4728	0.00780712	-0.00990937	0.0128602	0.779511	-32.74	7.08	3.75e-06
cg25153726	13	111217366	-1.7865	0.914914	0.0508625	112.362	46.4728	0.00780712	-0.0158994	0.0104663	0.935632	-48.41	10.27	2.41e-06
cg16171290	13	114067889	-2.53913	1.56101	0.103825	112.362	46.4728	0.00780712	-0.0225977	0.016744	0.911428	-26.13	5.81	6.89e-06
cg14688529	14	21526530	-0.801859	1.15598	0.487895	112.362	46.4728	0.00780712	-0.00713637	0.010703	0.747538	-48.24	8.98	7.76e-08
cg10919522	14	74227441	-1.65875	1.64404	0.312999	112.362	46.4728	0.00780712	-0.0147626	0.0158545	0.824106	-42.93	6.87	4.07e-10
cg05678749	15	27216819	2.46155	2.72618	0.366564	112.362	46.4728	0.00780712	0.0219073	0.0258991	0.198813	16.89	3.59	2.49e-06
cg02731880	15	64405204	-0.856841	1.22426	0.484	112.362	46.4728	0.00780712	-0.0076257	0.011343	0.749299	-46.15	9.71	1.98e-06
cg26851376	15	68855697	1.42643	2.24709	0.525565	112.362	46.4728	0.00780712	0.0126949	0.0206764	0.269614	21.02	4.36	1.42e-06
cg02119938	15	78505051	-3.31046	2.19838	0.132102	112.362	46.4728	0.00780712	-0.0294624	0.0230495	0.899414	-20.85	4.5	3.68e-06
cg03260518	15	90643783	1.02745	1.39193	0.460425	112.362	46.4728	0.00780712	0.00914404	0.0129523	0.240101	-30.69	6.82	6.72e-06
cg09803092	15	91381597	-0.31609	0.931535	0.734367	112.362	46.4728	0.00780712	-0.00281313	0.0083717	0.631575	-63.01	12.62	5.95e-07
cg17571787	16	20566244	-0.515654	1.11273	0.643068	112.362	46.4728	0.00780712	-0.00458921	0.0100833	0.675492	-40.55	8.39	1.35e-06
cg07394965	16	27787070	-0.0834027	1.21684	0.945356	112.362	46.4728	0.00780712	-0.000742265	0.010834	0.527311	-35.27	7.68	4.43e-06
cg01718742	16	62070184	4.79244	3.48019	0.168493	112.362	46.4728	0.00780712	0.0426517	0.0356443	0.115733	14.51	3.15	3.97e-06
cg16565740	16	87786945	-0.773135	1.14056	0.497863	112.362	46.4728	0.00780712	-0.00688073	0.0105421	0.743022	-30.76	6.79	5.89e-06
cg15510875	17	3880966	-0.953	1.07043	0.373308	112.362	46.4728	0.00780712	-0.00848149	0.0101519	0.798269	-49.27	10.72	4.35e-06
cg13357383	17	7239076	0.527163	1.18716	0.657003	112.362	46.4728	0.00780712	0.00469163	0.0107421	0.331146	35.12	7.79	6.55e-06
cg12229644	17	17576518	1.10688	1.18029	0.348343	112.362	46.4728	0.00780712	0.00985102	0.0112668	0.190966	-39.39	8.38	2.6e-06
cg27138494	17	38658488	-3.06715	1.10127	0.00535126	112.362	46.4728	0.00780712	-0.027297	0.0149507	0.966059	-34.15	6.85	6.1e-07
cg00214628	17	46583511	-1.14631	1.70295	0.500863	112.362	46.4728	0.00780712	-0.0102019	0.0157323	0.74166	-37.33	6.5	9.51e-09
cg09421562	17	56357994	-0.593248	1.52761	0.697757	112.362	46.4728	0.00780712	-0.00527978	0.0137697	0.649302	-33.43	7.03	2.02e-06
cg11989257	17	63632069	2.39891	0.847921	0.00466687	112.362	46.4728	0.00780712	0.0213498	0.0116155	0.0330279	43.56	9.46	4.08e-06
cg24660120	17	66730363	-2.09551	1.50682	0.164323	112.362	46.4728	0.00780712	-0.0186495	0.0154705	0.885993	-28.21	6.25	6.4e-06
cg03067296	17	76274577	-0.927262	2.50156	0.71088	112.362	46.4728	0.00780712	-0.00825243	0.0225234	0.642964	-25.09	4.43	1.49e-08
cg06991118	18	9117348	1.18831	2.17658	0.585099	112.362	46.4728	0.00780712	0.0105757	0.0198588	0.297175	-26.18	5.23	5.59e-07
cg09098539	18	48346473	-1.37473	1.05575	0.192869	112.362	46.4728	0.00780712	-0.0122348	0.0106719	0.874195	-43.04	8.75	8.77e-07
cg18608055	19	1130866	-0.545256	1.42637	0.702262	112.362	46.4728	0.00780712	-0.00485265	0.012852	0.647128	-40.41	7.48	6.68e-08
cg07162647	19	40466275	-4.11397	1.31361	0.00173737	112.362	46.4728	0.00780712	-0.0366134	0.019131	0.972179	-36.78	7.73	1.94e-06
cg03164238	19	54494652	-1.27126	4.09509	0.75623	112.362	46.4728	0.00780712	-0.0113139	0.0367446	0.620924	-13.99	3.09	6.08e-06
cg01449341	19	55044295	-1.70202	1.55967	0.275154	112.362	46.4728	0.00780712	-0.0151476	0.0152291	0.840047	-30.43	6.43	2.2e-06
cg27594248	20	46489195	-0.565762	1.40922	0.688072	112.362	46.4728	0.00780712	-0.00503516	0.0127134	0.653966	-30.26	6.62	4.91e-06
cg17658854	20	57462798	3.93275	1.24033	0.00152052	112.362	46.4728	0.00780712	0.0350006	0.0182047	0.0272642	34.42	7.61	6.14e-06
cg16826172	20	60907680	-1.53468	1.60141	0.337896	112.362	46.4728	0.00780712	-0.0136583	0.0153309	0.813509	-29.34	6.49	6.26e-06
cg00553917	21	39493537	-1.28399	0.894766	0.151286	112.362	46.4728	0.00780712	-0.0114272	0.00926016	0.891403	-47.44	9.17	2.32e-07
cg11441704	21	39713573	1.13528	0.814156	0.163188	112.362	46.4728	0.00780712	0.0101038	0.0083645	0.113536	68.58	14.94	4.43e-06
cg21005828	21	45145759	-0.801198	1.82512	0.660673	112.362	46.4728	0.00780712	-0.00713049	0.0165087	0.667101	-24.6	5.36	4.42e-06
cg04907844	22	25884537	-1.38699	1.12889	0.219211	112.362	46.4728	0.00780712	-0.0123439	0.0112697	0.863312	-42.33	8.14	1.97e-07
cg06909689	22	32957067	1.55171	1.68005	0.355689	112.362	46.4728	0.00780712	0.0138099	0.0160059	0.194124	22.4	4.86	4e-06

## Sheet: S9
Supplementary Table 9. Pathway coefficients in cross-lagged panel model (CLPM) with 116 BMI-associated CpGs for metabolomics biomarkers and methylation risk score
Metabolites	Baseline MRS → Follow-up metabolites		Baseline metabolites → Follow-up MRS		CFI
	Pathway coefficient	P	Pathway coefficient	P
Acetate	-4.68589	0.102404	-0.000770025	0.707697	1
Acetoacetate	-4.62038	0.064915	-9.00769e-05	0.96633	1
Ala	-3.44125	0.174214	0.000568545	0.789981	1
Albumin	-4.75802	0.102212	-0.00136447	0.518611	1
ApoA1	-4.54409	0.10036	0.0003959	0.852117	1
ApoB	-4.79665	0.0901223	0.000195992	0.926221	1
ApoB_by_ApoA1	-4.47654	0.120698	0.000156194	0.942836	1
bOHbutyrate	-4.84896	0.0803912	-0.000557698	0.789503	1
Cholines	-0.0758507	0.979778	0.000362193	0.847585	1
Citrate	-4.18008	0.0870379	0.000224538	0.916164	1
Creatinine	-3.43806	0.15348	0.000393012	0.853508	1
DHA	-3.17546	0.265035	0.000230897	0.917863	1
DHA_pct	-3.30056	0.203528	0.000198404	0.927692	1
Esterified_C	0.33228	0.911334	-0.00291798	0.108934	1
Free_C	5.28512	0.0872443	0.000308676	0.875349	1
Gln	-3.69928	0.137198	0.000377251	0.859194	1
Glucose	-4.2397	0.0857204	9.86763e-05	0.963093	1
GlycA	-4.75634	0.106184	-0.00144456	0.491603	1
HDL_C	-2.51312	0.385003	6.56481e-05	0.972969	1
HDL_size	-1.19724	0.62733	-0.00218153	0.270228	1
HDL_TG	1.52749	0.586888	-0.000450221	0.816616	1
HDL2_C	0.50211	0.852122	-0.00153802	0.391978	1
HDL3_C	-0.00922304	0.997506	-0.00143093	0.450491	1
His	-3.78577	0.128875	0.000351544	0.868772	1
IDL_C	-0.127496	0.952188	-0.00166363	0.434731	1
IDL_CE	-5.26251	0.0323421	-0.0019693	0.349271	1
IDL_FC	-1.82982	0.525872	0.000415055	0.836601	1
IDL_L	-0.244456	0.910041	-0.00156951	0.460408	1
IDL_P	-0.823954	0.731636	-0.00149206	0.4818	1
IDL_PL	-0.284322	0.896064	-0.00153805	0.469147	1
IDL_TG	-1.72447	0.551831	0.000395067	0.844729	1
Ile	-3.83779	0.119975	0.000318592	0.881167	1
L_HDL_C	-5.77088	0.0563501	-0.00158541	0.458117	1
L_HDL_CE	-2.95204	0.294692	-0.00225424	0.298453	1
L_HDL_FC	-4.56704	0.0437648	0.00119952	0.504771	1
L_HDL_L	4.08183	0.00957499	0.00215654	0.368881	1
L_HDL_P	-4.22969	0.0844788	0.000608375	0.779502	1
L_HDL_PL	1.75058	0.572491	-0.00167227	0.423121	1
L_HDL_TG	5.05682	0.101313	0.00180026	0.409163	1
L_LDL_C	-1.56895	0.599629	-1.2056e-05	0.995306	1
L_LDL_CE	-2.95931	0.216954	0.000794622	0.703837	1
L_LDL_FC	-0.0760056	0.977202	0.000843095	0.668213	1
L_LDL_L	-0.965596	0.742347	0.00056853	0.781224	1
L_LDL_P	-2.0141	0.485726	4.90235e-05	0.980495	1
L_LDL_PL	-0.801692	0.78392	0.000718278	0.725693	1
L_LDL_TG	0.0126889	0.996259	0.000786166	0.689888	1
L_VLDL_C	-3.88808	0.18834	-0.00208488	0.305263	1
L_VLDL_CE	-4.68252	0.0928604	-0.00148294	0.491473	1
L_VLDL_FC	-3.9494	0.179762	-0.00184108	0.365842	1
L_VLDL_L	-4.11611	0.163398	-0.00186896	0.358403	1
L_VLDL_P	-4.2709	0.149108	-0.00185583	0.363905	1
L_VLDL_PL	-4.17522	0.156969	-0.00179244	0.378594	1
L_VLDL_TG	-3.90349	0.185256	-0.00185104	0.362832	1
LA	-3.81378	0.168344	0.00053265	0.804929	1
LA_pct	-4.14717	0.109454	0.000684592	0.744973	1
Lactate	-4.36957	0.0795578	2.97473e-05	0.988864	1
LDL_C	-3.44583	0.219614	0.000756584	0.720369	1
LDL_size	2.21468	0.368048	0.0021923	0.273549	1
LDL_TG	5.01537	0.154901	0.000195684	0.931667	1
Leu	-4.61621	0.074379	0.00010914	0.959198	1
M_HDL_C	-3.84569	0.155351	-7.16206e-05	0.971126	1
M_HDL_CE	2.03524	0.483735	0.00201905	0.333316	1
M_HDL_FC	2.75375	0.279821	-0.00189469	0.3418	1
M_HDL_L	-2.98122	0.30106	-0.00205274	0.313184	1
M_HDL_P	4.3868	0.0937781	0.000719755	0.709276	1
M_HDL_PL	-2.53083	0.374019	-0.00213654	0.296234	1
M_HDL_TG	-0.967776	0.735193	-0.00152092	0.448279	1
M_LDL_C	-0.239373	0.931276	0.00108894	0.57223	1
M_LDL_CE	-3.26456	0.162193	0.000687752	0.747136	1
M_LDL_FC	-3.07605	0.183653	0.00204791	0.295078	1
M_LDL_L	0.736085	0.804027	-0.000564369	0.782052	1
M_LDL_P	0.0282212	0.991292	0.00146791	0.447563	1
M_LDL_PL	0.843227	0.774534	-0.000922341	0.65175	1
M_LDL_TG	-0.189689	0.93295	0.0021038	0.267851	1
M_VLDL_C	-3.96904	0.181917	-0.00199397	0.327218	1
M_VLDL_CE	-4.57212	0.101738	-0.00146295	0.494342	1
M_VLDL_FC	-4.11992	0.162436	-0.00194012	0.343035	1
M_VLDL_L	-3.59844	0.221774	-0.00186421	0.357318	1
M_VLDL_P	-4.50771	0.125586	-0.00169293	0.409378	1
M_VLDL_PL	-3.50277	0.232952	-0.00182899	0.365861	1
M_VLDL_TG	-4.05663	0.169618	-0.00195169	0.339415	1
MUFA	-3.39759	0.211276	0.000208218	0.924569	1
MUFA_pct	-3.65478	0.148199	0.000448612	0.834981	1
Omega_3	-4.89261	0.0839018	0.000167286	0.936517	1
Omega_3_pct	-3.38657	0.198083	0.000298654	0.889355	1
Omega_6	-3.43041	0.197508	0.000304593	0.887846	1
Omega_6_pct	-3.55472	0.161356	0.0005442	0.799096	1
Phe	-3.86276	0.11761	0.000254093	0.905013	1
Phosphatidylc	-2.08958	0.411102	0.00157153	0.432089	1
Phosphoglyc	1.27021	0.712576	0.000190766	0.930828	1
PUFA	-3.43446	0.199105	0.000305634	0.88774	1
PUFA_pct	-3.56866	0.16029	0.000525995	0.805937	1
Remnant_C	0.781186	0.790715	-0.000767526	0.674132	1
S_HDL_C	4.34193	0.0705325	0.000746801	0.6945	1
S_HDL_CE	-2.39855	0.36144	-0.00179769	0.35013	1
S_HDL_FC	-3.67748	0.157255	-0.000944495	0.607869	1
S_HDL_L	0.229018	0.931244	-0.0022631	0.258361	1
S_HDL_P	-1.25922	0.673963	-0.00107594	0.596116	1
S_HDL_PL	-0.369338	0.885579	0.00186999	0.350451	1
S_HDL_TG	3.17247	0.149545	-0.00192111	0.315367	1
S_LDL_C	-1.58331	0.642284	0.00118355	0.698452	1
S_LDL_CE	-2.81832	0.259508	0.00237459	0.358649	1
S_LDL_FC	4.37974	0.181279	-0.00274816	0.366725	1
S_LDL_L	-5.68651	0.0616334	0.00186211	0.503378	1
S_LDL_P	-0.387092	0.841695	-0.0023364	0.24822	1
S_LDL_PL	-2.73698	0.407665	0.00293264	0.359986	1
S_LDL_TG	-5.39782	0.116476	0.00214137	0.400145	1
S_VLDL_C	-4.21925	0.157331	-0.00197746	0.331305	1
S_VLDL_CE	-4.76289	0.06818	-0.000984468	0.650112	1
S_VLDL_FC	-2.6141	0.22268	-0.00253857	0.242571	1
S_VLDL_L	-3.58848	0.224516	-0.00198197	0.329262	1
S_VLDL_P	-4.82599	0.0998302	-0.00176781	0.388597	1
S_VLDL_PL	-3.41202	0.246374	-0.00196801	0.332215	1
S_VLDL_TG	-2.62626	0.221803	-0.00254207	0.243128	1
SFA	-3.55797	0.20407	0.000407993	0.852601	1
SFA_pct	-3.80379	0.140808	0.000473167	0.825608	1
Sphingomyelins	-4.8473	0.0868767	0.000187952	0.929055	1
TG_by_PG	-2.65416	0.267446	-0.00218238	0.318447	1
Total_C	-4.98637	0.0623444	-0.000216663	0.909334	1
Total_FA	-5.13328	0.0819527	-5.8123e-06	0.997834	1
Total_TG	-6.13837	0.0906548	0.000201861	0.927664	1
Tyr	-3.28934	0.183308	0.000473774	0.823164	1
Unsaturation	-3.29296	0.237087	0.000394425	0.858045	1
Val	-5.11063	0.0580158	-1.86956e-05	0.992988	1
VLDL_C	-1.37473	0.651172	-0.00112349	0.551718	1
VLDL_size	0.482256	0.849827	0.00165042	0.403159	1
VLDL_TG	-4.23514	0.159588	-0.00132857	0.491472	1
XL_HDL_C	3.96762	0.224314	-0.000817649	0.727374	1
XL_HDL_CE	-3.8562	0.0625567	-0.00154279	0.554585	1
XL_HDL_FC	-2.40662	0.114302	-0.00283942	0.347491	1
XL_HDL_L	-0.42949	0.895917	-0.000353451	0.872953	1
XL_HDL_P	-2.10097	0.517521	8.46486e-05	0.97011	1
XL_HDL_PL	-5.97112	0.0711337	0.00177535	0.473624	1
XL_HDL_TG	0.471165	0.777628	-0.00381358	0.233107	1
XL_VLDL_C	-4.05827	0.1688	-0.00221056	0.27737	1
XL_VLDL_CE	-3.98723	0.134351	-0.00112241	0.609396	1
XL_VLDL_FC	-4.31656	0.143585	-0.00186226	0.361954	1
XL_VLDL_L	-4.63629	0.119448	-0.00191169	0.348955	1
XL_VLDL_P	-4.26664	0.150279	-0.00201962	0.322411	1
XL_VLDL_PL	-4.81831	0.106167	-0.00177117	0.385671	1
XL_VLDL_TG	-4.25493	0.149634	-0.00187832	0.357286	1
XS_VLDL_C	-3.00731	0.169208	-0.00243931	0.270362	1
XS_VLDL_CE	-6.17395	0.028763	-0.00183958	0.400348	1
XS_VLDL_FC	-0.824214	0.717587	-0.0015914	0.453717	1
XS_VLDL_L	-3.30261	0.152569	-0.00275044	0.220624	1
XS_VLDL_P	-1.62502	0.426589	-0.00225943	0.286273	1
XS_VLDL_PL	-3.40095	0.151299	-0.00285521	0.205712	1
XS_VLDL_TG	-0.704718	0.755601	-0.00158621	0.455361	1
XXL_VLDL_C	-4.49936	0.126041	-0.00167178	0.415165	1
XXL_VLDL_CE	-3.64677	0.132727	-0.00013883	0.94944	1
XXL_VLDL_FC	-4.70287	0.112811	-0.00192715	0.347988	1
XXL_VLDL_L	-4.75057	0.120123	-0.00154325	0.454034	1
XXL_VLDL_P	-4.31173	0.142461	-0.00175853	0.394739	1
XXL_VLDL_PL	-4.76026	0.125259	-0.00146352	0.478661	1
XXL_VLDL_TG	-4.64284	0.117827	-0.00195143	0.340897	1
Comparative fit index (CFI) was used to evaluate the goodness of fit.

## Sheet: Sheet2
Table 1. EWAS of BMI identified six novel CpGs significantly assoictaed (PFDR<0.05) with BMI in Asian samples
						MEC Chinese					iOmics Chinese					Chinese Meta-analysis				iOmics Indian					iOmics Malay					Global Meta-analysis
CpG	Chr	Position	Gene	BMI/Obesity Related Gene	450k Loci	Beta Mean	Beta SD	Effect	SE	P	Beta Mean	Beta SD	Effect	SE	P	Effect	SE	P	Phet	Beta Mean	Beta SD	Effect	SE	P	Beta Mean	Beta SD	Effect	SE	P	Effect	SE	P	Phet	Comment
cg15103625	chr3	157826388	RSRC1	Yes		0.281356	0.0555273	27.7887	13.0074	0.0348056	0.27878	0.0425758	40.4451	10.4307	0.000208784	35.4917	8.13741	1.29147e-05	0.447799	0.27878	0.0425758	36.5013	17.8743	0.0444778	0.27878	0.0425758	19.1417	16.3484	0.245866	32.8515	6.7461	1.11768e-06	0.699351
cg19120513	chr11	102189303	BIRC3			0.577719	0.0605684	-28.2333	11.3306	0.0141625	0.472665	0.0538676	-35.9823	14.826	0.0173636	-31.0904	9.0026	0.000553368	0.677941	0.472665	0.0538676	-34.315	15.821	0.0330937	0.472665	0.0538676	-51.6698	18.944	0.00816771	-34.7633	7.23193	1.53268e-06	0.768352
cg07421368	chr2	67624930	ETAA1		Yes	0.859708	0.0206791	41.1694	60.7089	0.499066	0.0537007	0.0388223	43.099	8.66437	3.42793e-06	43.0605	8.57745	5.16188e-07	0.974899	0.0537007	0.0388223	-27.3256	58.4031	0.641159	0.0537007	0.0388223	-114.232	76.5013	0.140151	39.6803	8.43467	2.54579e-06	0.137431
cg08010984	chr3	170964901	TNIK	Yes		0.568424	0.0278283	-27.8258	7.94782	0.000664432	0.541368	0.0483663	-26.1454	10.8404	0.0180509	-27.2383	6.40968	2.14187e-05	0.900511	0.541368	0.0483663	-18.9621	13.2161	0.1553	0.541368	0.0483663	-19.6161	16.1768	0.229604	-24.9805	5.4323	4.25513e-06	0.928221
cg02871985	chr2	43398154	THADA	Yes	Yes	0.854195	0.00677424	-21.6051	22.0332	0.328901	0.176396	0.0210109	-57.5567	21.1521	0.00790808	-40.3141	15.2588	0.00824113	0.239162	0.176396	0.0210109	-56.9431	16.2256	0.000744664	0.176396	0.0210109	-45.996	31.0044	0.142693	-47.8767	10.4635	4.74895e-06	0.583464	SNP under Probe
cg16309866	chr7	41264719	LINC01449			0.703035	0.0350326	-33.9283	9.94222	0.000893985	0.604361	0.045403	-47.7185	13.2946	0.000556667	-38.8745	7.96203	1.04759e-06	0.406154	0.604361	0.045403	-4.81291	16.943	0.777103	0.604361	0.045403	-18.855	27.5568	0.49623	-31.8261	6.9716	4.9922e-06	0.23696
